# Supplementary material for: Diaqua­bis­(N,N′-diethyl­nicotinamide-κN 1)bis­(4-ethyl­benzoato-κO)copper(II)
Source: Acta Crystallogr Sect E Struct Rep Online. 2011 May 20;67(Pt 6):m780–1. doi: 10.1107/S1600536811018666 (PMC3120545; doi:10.1107/S1600536811018666)
Supplement: Supplementary file 1 [file e-67-0m780-sup1.cif]

##############################################################################
#                                                                            #
# This CIF contains the data in a paper accepted for publication in          #
# Acta Crystallographica Section E. It conforms to the requirements of       #
# Notes for Authors for Acta Crystallographica Section E, and has been       #
# peer reviewed under the auspices of the IUCr Commission on Journals.       #
#                                                                            #
# Full details of the Crystallographic Information File format               #
# are given in the paper "The Crystallographic Information File (CIF):       #
# a New Standard Archive File for Crystallography" by S. R. Hall, F. H.      #
# Allen and I. D. Brown [Acta Cryst. (1991), A47, 655-685].                  #
#                                                                            #
# The current version of the core CIF dictionary is obtainable from          #
# ftp://ftp.iucr.org/pub/cif_core.dic.                                       #
#                                                                            #
# Software is freely available for graphical display of the structure(s)     #
# in this CIF. For information consult the CIF software page                 #
# http://www.iucr.org/resources/cif/software.                                #
#                                                                            #
# This file may be used for bona fide research purposes within the           #
# scientific community so long as proper attribution is given to the journal # 
# article from which it was obtained.                                        #
#                                                                            #
##############################################################################
data_I
_audit_creation_method     SHELXL-97
_chemical_name_systematic
;
Diaquabis(<i>N</i>,<i>N</i>'-diethylnicotinamide-\k<i>N</i>^1^)bis(4-
ethylbenzoato-\k<i>O</i>)copper(II)
;
_chemical_name_common     ?
_chemical_formula_moiety     'C38 H50 Cu N4 O8'
_chemical_formula_sum     'C38 H50 Cu N4 O8'
_chemical_formula_iupac     '[Cu (C9 H9 O2)2 (C10 H14 N2 O)2 (H2 O)2]'
_chemical_formula_weight     754.37
_chemical_melting_point     ?
_symmetry_cell_setting     monoclinic
_symmetry_space_group_name_H-M     'P 21'
_symmetry_space_group_name_Hall     'P 2yb'
loop_
    _symmetry_equiv_pos_as_xyz
    'x, y, z'
    '-x, y+1/2, -z'
_cell_length_a     8.3607(2)
_cell_length_b     12.4053(4)
_cell_length_c     17.8932(6)
_cell_angle_alpha     90.00
_cell_angle_beta     98.132(3)
_cell_angle_gamma     90.00
_cell_volume     1837.17(10)
_cell_formula_units_Z     2
_cell_measurement_reflns_used     3109
_cell_measurement_theta_min     2.83
_cell_measurement_theta_max     26.88
_cell_measurement_temperature     100(2)
_exptl_crystal_description     block
_exptl_crystal_colour     blue
_exptl_crystal_size_max     0.34
_exptl_crystal_size_mid     0.32
_exptl_crystal_size_min     0.24
_exptl_crystal_density_diffrn     1.364
_exptl_crystal_density_meas     ?
_exptl_crystal_density_method     'not measured'
_exptl_crystal_F_000     798
_exptl_absorpt_coefficient_mu     0.652
_exptl_absorpt_correction_type     none
_exptl_absorpt_process_details     ?
_exptl_absorpt_correction_T_min     ?
_exptl_absorpt_correction_T_max     ?
_exptl_special_details     ?
_diffrn_ambient_temperature     100(2)
_diffrn_radiation_type     MoK\a
_diffrn_radiation_wavelength     0.71073
_diffrn_radiation_source     'fine-focus sealed tube'
_diffrn_radiation_monochromator     graphite
_diffrn_measurement_device_type     'Bruker Kappa APEXII CCD area-detector'
_diffrn_measurement_method     '\f and \w'
_diffrn_detector_area_resol_mean     ?
_diffrn_reflns_number     18349
_diffrn_reflns_av_R_equivalents     0.0676
_diffrn_reflns_av_sigmaI/netI     0.1055
_diffrn_reflns_theta_min     2.30
_diffrn_reflns_theta_max     28.48
_diffrn_reflns_theta_full     28.48
_diffrn_measured_fraction_theta_max     0.982
_diffrn_measured_fraction_theta_full     0.982
_diffrn_reflns_limit_h_min     -10
_diffrn_reflns_limit_h_max     11
_diffrn_reflns_limit_k_min     -16
_diffrn_reflns_limit_k_max     16
_diffrn_reflns_limit_l_min     -23
_diffrn_reflns_limit_l_max     20
_diffrn_standards_number     ?
_diffrn_standards_interval_count     ?
_diffrn_standards_interval_time     ?
_diffrn_standards_decay_%     ?
_refine_special_details
;
 Refinement of F^2^ against ALL reflections.  The weighted R-factor wR and
 goodness of fit S are based on F^2^, conventional R-factors R are based
 on F, with F set to zero for negative F^2^. The threshold expression of
 F^2^ > 2sigma(F^2^) is used only for calculating R-factors(gt) etc. and is
 not relevant to the choice of reflections for refinement.  R-factors based
 on F^2^ are statistically about twice as large as those based on F, and R-
 factors based on ALL data will be even larger.
;
_reflns_number_total     8952
_reflns_number_gt     6851
_reflns_threshold_expression     I>2\s(I)
_refine_ls_structure_factor_coef     Fsqd
_refine_ls_matrix_type     full
_refine_ls_R_factor_all     0.0807
_refine_ls_R_factor_gt     0.0561
_refine_ls_wR_factor_gt     0.1175
_refine_ls_wR_factor_ref     0.1304
_refine_ls_goodness_of_fit_ref     1.056
_refine_ls_restrained_S_all     1.056
_refine_ls_number_reflns     8952
_refine_ls_number_parameters     479
_refine_ls_number_restraints     5
_refine_ls_hydrogen_treatment     mixed
_refine_ls_weighting_scheme     calc
_refine_ls_weighting_details
         'calc w=1/[\s^2^(Fo^2^)+(0.0415P)^2^+0.0395P] where P=(Fo^2^+2Fc^2^)/3'
_atom_sites_solution_hydrogens     geom
_atom_sites_solution_primary     direct
_atom_sites_solution_secondary     difmap
_refine_ls_shift/su_max     0.000
_refine_ls_shift/su_mean     0.000
_refine_diff_density_max     0.876
_refine_diff_density_min     -1.086
_refine_ls_extinction_method     none
_refine_ls_extinction_coef     ?
_refine_ls_abs_structure_details     'Flack (1983), 4105 Friedel pairs'
_refine_ls_abs_structure_Flack     0.394(13)
loop_
    _atom_type_symbol
    _atom_type_description
    _atom_type_scat_dispersion_real
    _atom_type_scat_dispersion_imag
    _atom_type_scat_source
    'C' 'C' 0.0030 0.0020
                         'International Tables Vol C Tables 4.2.6.8 and 6.1.1.4'
    'H' 'H' 0.0000 0.0000
                         'International Tables Vol C Tables 4.2.6.8 and 6.1.1.4'
    'Cu' 'Cu' 0.3200 1.2650
                         'International Tables Vol C Tables 4.2.6.8 and 6.1.1.4'
    'N' 'N' 0.0060 0.0030
                         'International Tables Vol C Tables 4.2.6.8 and 6.1.1.4'
    'O' 'O' 0.0110 0.0060
                         'International Tables Vol C Tables 4.2.6.8 and 6.1.1.4'
_computing_data_collection     'APEX2 (Bruker, 2007)'
_computing_cell_refinement     'SAINT (Bruker, 2007)'
_computing_data_reduction     'SAINT (Bruker, 2007)'
_computing_structure_solution     'SHELXS97 (Sheldrick, 2008)'
_computing_structure_refinement     'SHELXL97 (Sheldrick, 2008)'
_computing_molecular_graphics     'ORTEP-3 for Windows (Farrugia, 1997)'
_computing_publication_material
                                'WinGX (Farrugia, 1999) and PLATON (Spek, 2009)'
loop_
    _atom_site_type_symbol
    _atom_site_label
    _atom_site_fract_x
    _atom_site_fract_y
    _atom_site_fract_z
    _atom_site_U_iso_or_equiv
    _atom_site_adp_type
    _atom_site_calc_flag
    _atom_site_refinement_flags
    _atom_site_occupancy
    _atom_site_symmetry_multiplicity
    _atom_site_disorder_assembly
    _atom_site_disorder_group
    Cu Cu1 0.90474(5) -0.00022(4) 0.08866(2) 0.01551(11) Uani d . 1 1 . .
    O O1 0.8037(3) -0.0117(2) -0.01725(13) 0.0158(5) Uani d . 1 1 . .
    O O2 0.8098(4) 0.1582(2) -0.05880(15) 0.0207(6) Uani d . 1 1 . .
    O O3 1.0046(3) 0.0129(2) 0.19537(13) 0.0185(6) Uani d . 1 1 . .
    O O4 1.0117(4) -0.1561(2) 0.23888(16) 0.0283(7) Uani d . 1 1 . .
    O O5 0.4397(4) 0.1513(2) 0.27561(17) 0.0295(7) Uani d . 1 1 . .
    O O6 1.3973(3) -0.1478(2) -0.08725(15) 0.0217(6) Uani d . 1 1 . .
    O O7 0.8548(4) 0.1972(2) 0.09151(16) 0.0236(7) Uani d D 1 1 . .
    H H71 0.843(6) 0.193(4) 0.0436(11) 0.040 Uiso d D 1 1 . .
    H H72 0.781(5) 0.240(3) 0.098(3) 0.040 Uiso d D 1 1 . .
    O O8 0.9451(4) -0.1949(2) 0.08928(16) 0.0228(7) Uani d D 1 1 . .
    H H81 0.984(6) -0.192(4) 0.1360(12) 0.040 Uiso d D 1 1 . .
    H H82 1.012(5) -0.239(3) 0.073(3) 0.040 Uiso d D 1 1 . .
    N N1 0.6909(4) -0.0310(2) 0.12257(17) 0.0154(7) Uani d . 1 1 . .
    N N2 0.4762(3) -0.0024(3) 0.34583(15) 0.0173(6) Uani d . 1 1 . .
    N N3 1.1134(4) 0.0359(2) 0.05150(17) 0.0156(7) Uani d . 1 1 . .
    N N4 1.3057(4) -0.0215(2) -0.17411(17) 0.0159(7) Uani d . 1 1 . .
    C C1 0.8017(4) 0.0584(3) -0.0694(2) 0.0143(8) Uani d . 1 1 . .
    C C2 0.7873(4) 0.0155(3) -0.1482(2) 0.0161(8) Uani d . 1 1 . .
    C C3 0.7745(5) 0.0849(3) -0.2100(2) 0.0193(9) Uani d . 1 1 . .
    H H3 0.7739 0.1591 -0.2028 0.023 Uiso calc R 1 1 . .
    C C4 0.7626(6) 0.0422(4) -0.2826(3) 0.0224(10) Uani d . 1 1 . .
    H H4 0.7540 0.0886 -0.3238 0.027 Uiso calc R 1 1 . .
    C C5 0.7634(6) -0.0679(4) -0.2946(3) 0.0215(10) Uani d . 1 1 . .
    C C6 0.7803(5) -0.1364(3) -0.2331(2) 0.0213(9) Uani d . 1 1 . .
    H H6 0.7840 -0.2105 -0.2404 0.026 Uiso calc R 1 1 . .
    C C7 0.7917(5) -0.0953(3) -0.1607(2) 0.0187(9) Uani d . 1 1 . .
    H H7 0.8024 -0.1423 -0.1198 0.022 Uiso calc R 1 1 . .
    C C8 0.7400(5) -0.1134(4) -0.3746(2) 0.0286(10) Uani d . 1 1 . .
    H H8A 0.7903 -0.0655 -0.4073 0.034 Uiso calc R 1 1 . .
    H H8B 0.7930 -0.1829 -0.3746 0.034 Uiso calc R 1 1 . .
    C C9 0.5623(5) -0.1262(4) -0.4056(2) 0.0294(10) Uani d . 1 1 . .
    H H9A 0.5520 -0.1522 -0.4566 0.044 Uiso calc R 1 1 . .
    H H9B 0.5090 -0.0578 -0.4047 0.044 Uiso calc R 1 1 . .
    H H9C 0.5135 -0.1768 -0.3751 0.044 Uiso calc R 1 1 . .
    C C10 1.0113(5) -0.0573(3) 0.2473(2) 0.0172(8) Uani d . 1 1 . .
    C C11 1.0164(4) -0.0133(4) 0.3264(2) 0.0163(8) Uani d . 1 1 . .
    C C12 1.0053(5) 0.0963(3) 0.3396(2) 0.0186(8) Uani d . 1 1 . .
    H H12 0.9974 0.1445 0.2994 0.022 Uiso calc R 1 1 . .
    C C13 1.0058(5) 0.1342(3) 0.4124(2) 0.0202(9) Uani d . 1 1 . .
    H H13 0.9958 0.2079 0.4203 0.024 Uiso calc R 1 1 . .
    C C14 1.0208(5) 0.0653(3) 0.4734(2) 0.0193(9) Uani d . 1 1 . .
    C C15 1.0304(6) -0.0448(3) 0.4603(3) 0.0225(10) Uani d . 1 1 . .
    H H15 1.0389 -0.0927 0.5006 0.027 Uiso calc R 1 1 . .
    C C16 1.0274(5) -0.0837(3) 0.3869(2) 0.0189(8) Uani d . 1 1 . .
    H H16 1.0328 -0.1575 0.3786 0.023 Uiso calc R 1 1 . .
    C C17 1.0308(5) 0.1098(4) 0.5526(2) 0.0256(9) Uani d . 1 1 . .
    H H17A 0.9463 0.1630 0.5540 0.031 Uiso calc R 1 1 . .
    H H17B 1.0124 0.0518 0.5868 0.031 Uiso calc R 1 1 . .
    C C18 1.1927(6) 0.1611(4) 0.5792(3) 0.0330(11) Uani d . 1 1 . .
    H H18A 1.1941 0.1880 0.6296 0.050 Uiso calc R 1 1 . .
    H H18B 1.2103 0.2196 0.5462 0.050 Uiso calc R 1 1 . .
    H H18C 1.2767 0.1084 0.5787 0.050 Uiso calc R 1 1 . .
    C C19 0.5897(5) -0.1049(3) 0.0867(2) 0.0159(8) Uani d . 1 1 . .
    H H19 0.6190 -0.1397 0.0446 0.019 Uiso calc R 1 1 . .
    C C20 0.4438(5) -0.1308(3) 0.1102(2) 0.0173(8) Uani d . 1 1 . .
    H H20 0.3740 -0.1798 0.0832 0.021 Uiso calc R 1 1 . .
    C C21 0.4034(5) -0.0825(3) 0.1749(2) 0.0177(8) Uani d . 1 1 . .
    H H21 0.3082 -0.1011 0.1930 0.021 Uiso calc R 1 1 . .
    C C22 0.5073(4) -0.0054(4) 0.21259(18) 0.0148(7) Uani d . 1 1 . .
    C C23 0.6480(4) 0.0176(3) 0.18347(19) 0.0166(8) Uani d . 1 1 . .
    H H23 0.7168 0.0698 0.2076 0.020 Uiso calc R 1 1 . .
    C C24 0.4714(5) 0.0550(3) 0.2805(2) 0.0188(9) Uani d . 1 1 . .
    C C25 0.5422(5) -0.1111(3) 0.3563(2) 0.0202(9) Uani d . 1 1 . .
    H H25A 0.6213 -0.1126 0.4015 0.024 Uiso calc R 1 1 . .
    H H25B 0.5973 -0.1292 0.3138 0.024 Uiso calc R 1 1 . .
    C C26 0.4135(5) -0.1956(3) 0.3633(2) 0.0264(10) Uani d . 1 1 . .
    H H26A 0.4633 -0.2653 0.3708 0.040 Uiso calc R 1 1 . .
    H H26B 0.3368 -0.1964 0.3180 0.040 Uiso calc R 1 1 . .
    H H26C 0.3590 -0.1786 0.4056 0.040 Uiso calc R 1 1 . .
    C C27 0.4392(5) 0.0549(3) 0.4128(2) 0.0210(9) Uani d . 1 1 . .
    H H27A 0.3895 0.0053 0.4446 0.025 Uiso calc R 1 1 . .
    H H27B 0.3624 0.1120 0.3974 0.025 Uiso calc R 1 1 . .
    C C28 0.5903(5) 0.1029(4) 0.4578(2) 0.0274(10) Uani d . 1 1 . .
    H H28A 0.5635 0.1342 0.5035 0.041 Uiso calc R 1 1 . .
    H H28B 0.6333 0.1576 0.4283 0.041 Uiso calc R 1 1 . .
    H H28C 0.6695 0.0473 0.4700 0.041 Uiso calc R 1 1 . .
    C C29 1.2063(5) 0.1172(3) 0.0815(2) 0.0167(8) Uani d . 1 1 . .
    H H29 1.1771 0.1534 0.1230 0.020 Uiso calc R 1 1 . .
    C C30 1.3441(5) 0.1496(3) 0.0530(2) 0.0174(8) Uani d . 1 1 . .
    H H30 1.4069 0.2058 0.0755 0.021 Uiso calc R 1 1 . .
    C C31 1.3871(5) 0.0969(3) -0.0093(2) 0.0182(9) Uani d . 1 1 . .
    H H31 1.4778 0.1183 -0.0301 0.022 Uiso calc R 1 1 . .
    C C32 1.2920(4) 0.0111(3) -0.04045(19) 0.0152(7) Uani d . 1 1 . .
    C C33 1.1567(4) -0.0163(3) -0.00806(19) 0.0150(8) Uani d . 1 1 . .
    H H33 1.0931 -0.0735 -0.0285 0.018 Uiso calc R 1 1 . .
    C C34 1.3359(5) -0.0583(3) -0.1027(2) 0.0152(8) Uani d . 1 1 . .
    C C35 1.3510(5) -0.0871(3) -0.2355(2) 0.0211(9) Uani d . 1 1 . .
    H H35A 1.4413 -0.1330 -0.2160 0.025 Uiso calc R 1 1 . .
    H H35B 1.3859 -0.0402 -0.2734 0.025 Uiso calc R 1 1 . .
    C C36 1.2124(5) -0.1569(4) -0.2719(2) 0.0295(10) Uani d . 1 1 . .
    H H36A 1.2479 -0.1996 -0.3112 0.044 Uiso calc R 1 1 . .
    H H36B 1.1242 -0.1117 -0.2931 0.044 Uiso calc R 1 1 . .
    H H36C 1.1775 -0.2035 -0.2346 0.044 Uiso calc R 1 1 . .
    C C37 1.2226(5) 0.0805(3) -0.1947(2) 0.0196(9) Uani d . 1 1 . .
    H H37A 1.1667 0.1036 -0.1535 0.024 Uiso calc R 1 1 . .
    H H37B 1.1423 0.0691 -0.2387 0.024 Uiso calc R 1 1 . .
    C C38 1.3381(6) 0.1688(3) -0.2118(2) 0.0267(10) Uani d . 1 1 . .
    H H38A 1.2784 0.2338 -0.2252 0.040 Uiso calc R 1 1 . .
    H H38B 1.3926 0.1468 -0.2530 0.040 Uiso calc R 1 1 . .
    H H38C 1.4161 0.1817 -0.1680 0.040 Uiso calc R 1 1 . .
loop_
    _atom_site_aniso_label
    _atom_site_aniso_U_11
    _atom_site_aniso_U_22
    _atom_site_aniso_U_33
    _atom_site_aniso_U_12
    _atom_site_aniso_U_13
    _atom_site_aniso_U_23
    Cu1 0.0124(2) 0.02013(19) 0.0137(2) -0.0006(2) 0.00064(15) 0.00015(19)
    O1 0.0138(12) 0.0190(13) 0.0145(12) -0.0019(13) 0.0022(10) 0.0001(13)
    O2 0.0265(17) 0.0162(13) 0.0196(15) 0.0010(12) 0.0035(13) -0.0011(11)
    O3 0.0157(13) 0.0243(15) 0.0154(12) -0.0010(13) 0.0021(10) 0.0012(13)
    O4 0.042(2) 0.0207(15) 0.0213(16) 0.0028(14) 0.0005(15) -0.0015(13)
    O5 0.043(2) 0.0183(14) 0.0282(17) 0.0087(14) 0.0101(15) 0.0005(12)
    O6 0.0207(16) 0.0195(13) 0.0252(16) 0.0023(12) 0.0047(13) -0.0013(12)
    O7 0.0251(17) 0.0230(15) 0.0217(16) 0.0059(14) 0.0002(14) -0.0019(12)
    O8 0.0275(18) 0.0218(15) 0.0191(17) 0.0046(14) 0.0028(14) -0.0021(12)
    N1 0.0127(16) 0.0199(16) 0.0127(15) 0.0003(12) -0.0018(13) -0.0023(11)
    N2 0.0167(15) 0.0218(14) 0.0135(14) 0.0033(18) 0.0023(11) -0.0025(16)
    N3 0.0147(17) 0.0169(14) 0.0143(16) 0.0018(12) -0.0015(13) -0.0012(12)
    N4 0.0111(15) 0.0173(18) 0.0193(16) 0.0017(13) 0.0022(13) 0.0000(12)
    C1 0.0047(18) 0.0219(19) 0.016(2) -0.0002(15) 0.0014(16) 0.0015(15)
    C2 0.0100(17) 0.023(2) 0.0151(17) -0.0005(16) 0.0015(14) 0.0015(16)
    C3 0.019(2) 0.022(2) 0.017(2) 0.0030(17) 0.0022(18) 0.0007(17)
    C4 0.018(2) 0.032(2) 0.016(2) 0.0010(18) -0.0011(18) 0.0065(17)
    C5 0.013(2) 0.032(2) 0.020(2) -0.0014(18) 0.0024(18) -0.0015(18)
    C6 0.018(2) 0.0206(19) 0.025(2) -0.0023(17) 0.0010(18) -0.0026(17)
    C7 0.018(2) 0.0207(19) 0.016(2) -0.0005(17) -0.0019(17) 0.0003(17)
    C8 0.030(3) 0.037(2) 0.020(2) 0.004(2) 0.0038(19) -0.0036(18)
    C9 0.032(3) 0.037(2) 0.017(2) -0.003(2) -0.0037(19) -0.0044(18)
    C10 0.012(2) 0.025(2) 0.013(2) 0.0007(16) -0.0015(16) 0.0025(15)
    C11 0.0102(17) 0.025(2) 0.0131(16) -0.0027(18) 0.0017(13) -0.0030(17)
    C12 0.016(2) 0.0215(18) 0.018(2) -0.0017(17) 0.0013(17) 0.0015(17)
    C13 0.016(2) 0.0208(19) 0.024(2) -0.0016(16) 0.0032(18) -0.0032(16)
    C14 0.012(2) 0.030(2) 0.015(2) -0.0048(17) 0.0006(17) -0.0030(17)
    C15 0.023(2) 0.027(2) 0.017(2) -0.0028(18) 0.0006(19) 0.0028(16)
    C16 0.019(2) 0.022(2) 0.015(2) -0.0013(17) 0.0012(17) -0.0003(17)
    C17 0.025(2) 0.033(2) 0.019(2) -0.0076(19) 0.0046(18) -0.0087(18)
    C18 0.030(3) 0.041(3) 0.026(2) -0.005(2) -0.005(2) -0.010(2)
    C19 0.015(2) 0.0157(16) 0.0167(19) -0.0004(15) 0.0004(16) 0.0012(15)
    C20 0.014(2) 0.0180(18) 0.0182(19) 0.0005(15) -0.0045(16) 0.0027(15)
    C21 0.013(2) 0.0201(18) 0.020(2) 0.0013(16) 0.0022(16) 0.0062(16)
    C22 0.0128(17) 0.0175(15) 0.0131(16) 0.005(2) -0.0017(13) 0.0017(19)
    C23 0.0154(18) 0.021(2) 0.0127(17) -0.0006(16) -0.0013(14) -0.0026(15)
    C24 0.011(2) 0.023(2) 0.022(2) 0.0009(16) 0.0042(17) 0.0001(16)
    C25 0.026(2) 0.0157(18) 0.019(2) 0.0060(17) 0.0014(17) -0.0002(15)
    C26 0.030(3) 0.0201(19) 0.028(2) -0.0008(18) -0.001(2) 0.0021(16)
    C27 0.016(2) 0.028(2) 0.020(2) 0.0004(16) 0.0063(17) -0.0047(16)
    C28 0.025(2) 0.029(2) 0.027(2) -0.0029(19) -0.0009(19) -0.0049(19)
    C29 0.019(2) 0.0158(18) 0.0143(19) 0.0020(15) 0.0001(16) -0.0024(14)
    C30 0.017(2) 0.0174(18) 0.017(2) -0.0024(16) -0.0003(16) -0.0006(15)
    C31 0.012(2) 0.0177(18) 0.025(2) -0.0021(16) 0.0022(17) 0.0027(17)
    C32 0.0130(17) 0.0173(19) 0.0150(16) 0.0031(18) 0.0007(14) 0.0014(16)
    C33 0.0129(18) 0.0157(19) 0.0147(17) 0.0031(15) -0.0041(14) -0.0009(15)
    C34 0.0103(19) 0.0168(18) 0.018(2) -0.0027(15) 0.0011(16) 0.0000(15)
    C35 0.019(2) 0.028(2) 0.018(2) 0.0010(17) 0.0047(16) -0.0030(17)
    C36 0.026(3) 0.034(2) 0.028(2) -0.006(2) 0.002(2) -0.012(2)
    C37 0.020(2) 0.0191(19) 0.020(2) 0.0014(17) 0.0027(17) -0.0008(15)
    C38 0.037(3) 0.0176(18) 0.025(2) 0.0008(18) 0.001(2) 0.0027(17)
_geom_special_details
;
 All esds (except the esd in the dihedral angle between two l.s. planes)
 are estimated using the full covariance matrix.  The cell esds are taken
 into account individually in the estimation of esds in distances, angles
 and torsion angles; correlations between esds in cell parameters are only
 used when they are defined by crystal symmetry.  An approximate (isotropic)
 treatment of cell esds is used for estimating esds involving l.s. planes.
;
loop_
    _geom_bond_atom_site_label_1
    _geom_bond_atom_site_label_2
    _geom_bond_site_symmetry_2
    _geom_bond_distance
    _geom_bond_publ_flag
    Cu1 O1 . 1.968(2) ?
    Cu1 O3 . 1.979(2) ?
    Cu1 O7 . 2.486(3) ?
    Cu1 O8 . 2.439(3) ?
    Cu1 N1 . 2.004(3) ?
    Cu1 N3 . 2.004(3) ?
    O1 C1 . 1.275(4) ?
    O2 C1 . 1.253(4) ?
    O3 C10 . 1.268(4) ?
    O4 C10 . 1.234(4) ?
    O5 C24 . 1.224(5) ?
    O6 C34 . 1.237(4) ?
    O7 H71 . 0.851(19) ?
    O7 H72 . 0.839(19) ?
    O8 H81 . 0.854(19) ?
    O8 H82 . 0.859(19) ?
    N1 C19 . 1.347(5) ?
    N1 C23 . 1.338(4) ?
    N2 C24 . 1.365(5) ?
    N2 C25 . 1.459(5) ?
    N2 C27 . 1.463(5) ?
    N3 C29 . 1.338(5) ?
    N3 C33 . 1.340(4) ?
    N4 C34 . 1.346(5) ?
    N4 C35 . 1.459(5) ?
    C2 C1 . 1.495(5) ?
    C2 C3 . 1.394(5) ?
    C3 H3 . 0.9300 ?
    C4 C3 . 1.394(6) ?
    C4 C5 . 1.383(6) ?
    C4 H4 . 0.9300 ?
    C5 C6 . 1.381(6) ?
    C5 C8 . 1.526(6) ?
    C6 H6 . 0.9300 ?
    C7 C2 . 1.394(6) ?
    C7 C6 . 1.382(5) ?
    C7 H7 . 0.9300 ?
    C8 C9 . 1.519(6) ?
    C8 H8A . 0.9700 ?
    C8 H8B . 0.9700 ?
    C9 H9A . 0.9600 ?
    C9 H9B . 0.9600 ?
    C9 H9C . 0.9600 ?
    C11 C10 . 1.513(5) ?
    C11 C12 . 1.385(6) ?
    C11 C16 . 1.384(5) ?
    C12 H12 . 0.9300 ?
    C13 C12 . 1.384(5) ?
    C13 C14 . 1.379(6) ?
    C13 H13 . 0.9300 ?
    C14 C17 . 1.512(5) ?
    C15 C14 . 1.390(5) ?
    C15 C16 . 1.395(6) ?
    C15 H15 . 0.9300 ?
    C16 H16 . 0.9300 ?
    C17 H17A . 0.9700 ?
    C17 H17B . 0.9700 ?
    C18 C17 . 1.511(6) ?
    C18 H18A . 0.9600 ?
    C18 H18B . 0.9600 ?
    C18 H18C . 0.9600 ?
    C19 C20 . 1.384(5) ?
    C19 H19 . 0.9300 ?
    C20 H20 . 0.9300 ?
    C21 C20 . 1.386(5) ?
    C21 H21 . 0.9300 ?
    C22 C21 . 1.400(6) ?
    C22 C23 . 1.382(5) ?
    C22 C24 . 1.493(5) ?
    C23 H23 . 0.9300 ?
    C25 C26 . 1.520(6) ?
    C25 H25A . 0.9700 ?
    C25 H25B . 0.9700 ?
    C26 H26A . 0.9600 ?
    C26 H26B . 0.9600 ?
    C26 H26C . 0.9600 ?
    C27 H27A . 0.9700 ?
    C27 H27B . 0.9700 ?
    C28 C27 . 1.520(6) ?
    C28 H28A . 0.9600 ?
    C28 H28B . 0.9600 ?
    C28 H28C . 0.9600 ?
    C29 H29 . 0.9300 ?
    C30 C29 . 1.383(5) ?
    C30 C31 . 1.383(5) ?
    C30 H30 . 0.9300 ?
    C31 H31 . 0.9300 ?
    C32 C31 . 1.396(6) ?
    C32 C33 . 1.384(5) ?
    C32 C34 . 1.495(5) ?
    C33 H33 . 0.9300 ?
    C35 C36 . 1.517(5) ?
    C35 H35A . 0.9700 ?
    C35 H35B . 0.9700 ?
    C36 H36A . 0.9600 ?
    C36 H36B . 0.9600 ?
    C36 H36C . 0.9600 ?
    C37 N4 . 1.466(5) ?
    C37 C38 . 1.520(6) ?
    C37 H37A . 0.9700 ?
    C37 H37B . 0.9700 ?
    C38 H38A . 0.9600 ?
    C38 H38B . 0.9600 ?
    C38 H38C . 0.9600 ?
loop_
    _geom_angle_atom_site_label_1
    _geom_angle_atom_site_label_2
    _geom_angle_atom_site_label_3
    _geom_angle_site_symmetry_1
    _geom_angle_site_symmetry_3
    _geom_angle
    _geom_angle_publ_flag
    O1 Cu1 O3 . . 179.27(14) ?
    O1 Cu1 O8 . . 88.46(11) ?
    O1 Cu1 N1 . . 89.89(11) ?
    O1 Cu1 N3 . . 88.39(11) ?
    O3 Cu1 O8 . . 92.16(11) ?
    O3 Cu1 N1 . . 89.77(11) ?
    O3 Cu1 N3 . . 91.93(12) ?
    N1 Cu1 O8 . . 86.48(11) ?
    N3 Cu1 O8 . . 95.55(11) ?
    N3 Cu1 N1 . . 177.30(13) ?
    C1 O1 Cu1 . . 128.0(3) ?
    C10 O3 Cu1 . . 128.3(3) ?
    H71 O7 H72 . . 101(5) ?
    Cu1 O8 H81 . . 90(3) ?
    Cu1 O8 H82 . . 137(3) ?
    H81 O8 H82 . . 100(4) ?
    C19 N1 Cu1 . . 120.8(2) ?
    C23 N1 Cu1 . . 120.9(2) ?
    C23 N1 C19 . . 118.2(3) ?
    C24 N2 C25 . . 123.9(3) ?
    C24 N2 C27 . . 117.6(4) ?
    C25 N2 C27 . . 117.6(3) ?
    C29 N3 Cu1 . . 121.3(3) ?
    C29 N3 C33 . . 118.5(3) ?
    C33 N3 Cu1 . . 120.1(2) ?
    C34 N4 C35 . . 119.4(3) ?
    C34 N4 C37 . . 123.4(3) ?
    C35 N4 C37 . . 117.2(3) ?
    O1 C1 C2 . . 116.0(3) ?
    O2 C1 O1 . . 124.6(4) ?
    O2 C1 C2 . . 119.4(3) ?
    C3 C2 C1 . . 120.9(4) ?
    C3 C2 C7 . . 118.8(3) ?
    C7 C2 C1 . . 120.2(3) ?
    C2 C3 C4 . . 119.5(4) ?
    C2 C3 H3 . . 120.3 ?
    C4 C3 H3 . . 120.3 ?
    C3 C4 H4 . . 119.4 ?
    C5 C4 C3 . . 121.2(4) ?
    C5 C4 H4 . . 119.4 ?
    C4 C5 C8 . . 120.5(5) ?
    C6 C5 C4 . . 119.1(4) ?
    C6 C5 C8 . . 120.3(4) ?
    C5 C6 C7 . . 120.3(4) ?
    C5 C6 H6 . . 119.8 ?
    C7 C6 H6 . . 119.8 ?
    C2 C7 H7 . . 119.5 ?
    C6 C7 C2 . . 121.0(4) ?
    C6 C7 H7 . . 119.5 ?
    C5 C8 H8A . . 109.3 ?
    C5 C8 H8B . . 109.3 ?
    C9 C8 C5 . . 111.7(4) ?
    C9 C8 H8A . . 109.3 ?
    C9 C8 H8B . . 109.3 ?
    H8A C8 H8B . . 107.9 ?
    C8 C9 H9A . . 109.5 ?
    C8 C9 H9B . . 109.5 ?
    C8 C9 H9C . . 109.5 ?
    H9A C9 H9B . . 109.5 ?
    H9A C9 H9C . . 109.5 ?
    H9B C9 H9C . . 109.5 ?
    O3 C10 C11 . . 115.5(3) ?
    O4 C10 O3 . . 126.3(4) ?
    O4 C10 C11 . . 118.2(4) ?
    C12 C11 C10 . . 121.3(4) ?
    C16 C11 C10 . . 119.6(4) ?
    C16 C11 C12 . . 119.0(3) ?
    C11 C12 H12 . . 119.9 ?
    C13 C12 C11 . . 120.1(4) ?
    C13 C12 H12 . . 119.9 ?
    C12 C13 H13 . . 119.3 ?
    C14 C13 C12 . . 121.5(4) ?
    C14 C13 H13 . . 119.3 ?
    C13 C14 C15 . . 118.5(4) ?
    C13 C14 C17 . . 120.2(4) ?
    C15 C14 C17 . . 121.3(4) ?
    C14 C15 C16 . . 120.3(4) ?
    C14 C15 H15 . . 119.8 ?
    C16 C15 H15 . . 119.8 ?
    C11 C16 C15 . . 120.5(4) ?
    C11 C16 H16 . . 119.7 ?
    C15 C16 H16 . . 119.7 ?
    C14 C17 H17A . . 109.2 ?
    C14 C17 H17B . . 109.2 ?
    C18 C17 C14 . . 112.2(4) ?
    C18 C17 H17A . . 109.2 ?
    C18 C17 H17B . . 109.2 ?
    H17A C17 H17B . . 107.9 ?
    C17 C18 H18A . . 109.5 ?
    C17 C18 H18B . . 109.5 ?
    C17 C18 H18C . . 109.5 ?
    H18A C18 H18B . . 109.5 ?
    H18A C18 H18C . . 109.5 ?
    H18B C18 H18C . . 109.5 ?
    N1 C19 C20 . . 122.3(3) ?
    N1 C19 H19 . . 118.8 ?
    C20 C19 H19 . . 118.8 ?
    C19 C20 C21 . . 118.9(4) ?
    C19 C20 H20 . . 120.6 ?
    C21 C20 H20 . . 120.6 ?
    C20 C21 C22 . . 119.4(4) ?
    C20 C21 H21 . . 120.3 ?
    C22 C21 H21 . . 120.3 ?
    C21 C22 C24 . . 123.5(3) ?
    C23 C22 C21 . . 117.5(3) ?
    C23 C22 C24 . . 118.9(4) ?
    N1 C23 C22 . . 123.7(3) ?
    N1 C23 H23 . . 118.2 ?
    C22 C23 H23 . . 118.2 ?
    O5 C24 N2 . . 123.4(4) ?
    O5 C24 C22 . . 119.9(4) ?
    N2 C24 C22 . . 116.8(3) ?
    N2 C25 C26 . . 112.9(3) ?
    N2 C25 H25A . . 109.0 ?
    N2 C25 H25B . . 109.0 ?
    C26 C25 H25A . . 109.0 ?
    C26 C25 H25B . . 109.0 ?
    H25A C25 H25B . . 107.8 ?
    C25 C26 H26A . . 109.5 ?
    C25 C26 H26B . . 109.5 ?
    C25 C26 H26C . . 109.5 ?
    H26A C26 H26B . . 109.5 ?
    H26A C26 H26C . . 109.5 ?
    H26B C26 H26C . . 109.5 ?
    N2 C27 C28 . . 111.6(3) ?
    N2 C27 H27A . . 109.3 ?
    N2 C27 H27B . . 109.3 ?
    C28 C27 H27A . . 109.3 ?
    C28 C27 H27B . . 109.3 ?
    H27A C27 H27B . . 108.0 ?
    C27 C28 H28A . . 109.5 ?
    C27 C28 H28B . . 109.5 ?
    C27 C28 H28C . . 109.5 ?
    H28A C28 H28B . . 109.5 ?
    H28A C28 H28C . . 109.5 ?
    H28B C28 H28C . . 109.5 ?
    N3 C29 C30 . . 122.5(3) ?
    N3 C29 H29 . . 118.7 ?
    C30 C29 H29 . . 118.7 ?
    C29 C30 H30 . . 120.5 ?
    C31 C30 C29 . . 119.0(4) ?
    C31 C30 H30 . . 120.5 ?
    C30 C31 C32 . . 118.9(4) ?
    C30 C31 H31 . . 120.5 ?
    C32 C31 H31 . . 120.5 ?
    C31 C32 C34 . . 123.4(3) ?
    C33 C32 C31 . . 118.2(3) ?
    C33 C32 C34 . . 118.2(4) ?
    N3 C33 C32 . . 122.8(3) ?
    N3 C33 H33 . . 118.6 ?
    C32 C33 H33 . . 118.6 ?
    O6 C34 N4 . . 122.2(4) ?
    O6 C34 C32 . . 119.2(4) ?
    N4 C34 C32 . . 118.6(3) ?
    N4 C35 C36 . . 112.2(3) ?
    N4 C35 H35A . . 109.2 ?
    N4 C35 H35B . . 109.2 ?
    C36 C35 H35A . . 109.2 ?
    C36 C35 H35B . . 109.2 ?
    H35A C35 H35B . . 107.9 ?
    C35 C36 H36A . . 109.5 ?
    C35 C36 H36B . . 109.5 ?
    C35 C36 H36C . . 109.5 ?
    H36A C36 H36B . . 109.5 ?
    H36A C36 H36C . . 109.5 ?
    H36B C36 H36C . . 109.5 ?
    N4 C37 C38 . . 112.4(3) ?
    N4 C37 H37A . . 109.1 ?
    N4 C37 H37B . . 109.1 ?
    C38 C37 H37A . . 109.1 ?
    C38 C37 H37B . . 109.1 ?
    H37A C37 H37B . . 107.9 ?
    C37 C38 H38A . . 109.5 ?
    C37 C38 H38B . . 109.5 ?
    C37 C38 H38C . . 109.5 ?
    H38A C38 H38B . . 109.5 ?
    H38A C38 H38C . . 109.5 ?
    H38B C38 H38C . . 109.5 ?
loop_
    _geom_torsion_atom_site_label_1
    _geom_torsion_atom_site_label_2
    _geom_torsion_atom_site_label_3
    _geom_torsion_atom_site_label_4
    _geom_torsion_site_symmetry_1
    _geom_torsion_site_symmetry_2
    _geom_torsion_site_symmetry_3
    _geom_torsion_site_symmetry_4
    _geom_torsion
    _geom_torsion_publ_flag
    O8 Cu1 O1 C1 . . . . -150.2(3) ?
    N1 Cu1 O1 C1 . . . . 123.4(3) ?
    N3 Cu1 O1 C1 . . . . -54.6(3) ?
    O8 Cu1 O3 C10 . . . . -27.2(3) ?
    N1 Cu1 O3 C10 . . . . 59.3(3) ?
    N3 Cu1 O3 C10 . . . . -122.8(3) ?
    O1 Cu1 N1 C19 . . . . 39.5(3) ?
    O1 Cu1 N1 C23 . . . . -143.5(3) ?
    O3 Cu1 N1 C19 . . . . -141.1(3) ?
    O3 Cu1 N1 C23 . . . . 35.8(3) ?
    O8 Cu1 N1 C19 . . . . -48.9(3) ?
    O8 Cu1 N1 C23 . . . . 128.0(3) ?
    O1 Cu1 N3 C29 . . . . 134.7(3) ?
    O1 Cu1 N3 C33 . . . . -40.3(3) ?
    O3 Cu1 N3 C29 . . . . -44.7(3) ?
    O3 Cu1 N3 C33 . . . . 140.3(3) ?
    O8 Cu1 N3 C29 . . . . -137.0(3) ?
    O8 Cu1 N3 C33 . . . . 48.0(3) ?
    Cu1 O1 C1 O2 . . . . -27.7(5) ?
    Cu1 O1 C1 C2 . . . . 152.8(2) ?
    Cu1 O3 C10 O4 . . . . 28.2(6) ?
    Cu1 O3 C10 C11 . . . . -150.8(2) ?
    Cu1 N1 C23 C22 . . . . -175.6(3) ?
    C19 N1 C23 C22 . . . . 1.4(5) ?
    Cu1 N1 C19 C20 . . . . 177.7(3) ?
    C23 N1 C19 C20 . . . . 0.7(5) ?
    C25 N2 C24 O5 . . . . -168.2(4) ?
    C25 N2 C24 C22 . . . . 11.8(5) ?
    C27 N2 C24 O5 . . . . 0.8(6) ?
    C27 N2 C24 C22 . . . . -179.2(3) ?
    C24 N2 C25 C26 . . . . -111.3(4) ?
    C27 N2 C25 C26 . . . . 79.6(4) ?
    C24 N2 C27 C28 . . . . -90.0(4) ?
    C25 N2 C27 C28 . . . . 79.7(4) ?
    Cu1 N3 C29 C30 . . . . -174.7(3) ?
    C33 N3 C29 C30 . . . . 0.4(5) ?
    Cu1 N3 C33 C32 . . . . 174.3(3) ?
    C29 N3 C33 C32 . . . . -0.9(5) ?
    C35 N4 C34 O6 . . . . -1.9(6) ?
    C35 N4 C34 C32 . . . . 178.7(3) ?
    C37 N4 C34 O6 . . . . 175.4(4) ?
    C37 N4 C34 C32 . . . . -4.0(5) ?
    C34 N4 C35 C36 . . . . 94.1(4) ?
    C37 N4 C35 C36 . . . . -83.4(4) ?
    C3 C2 C1 O1 . . . . 176.3(3) ?
    C3 C2 C1 O2 . . . . -3.3(6) ?
    C7 C2 C1 O1 . . . . -5.8(5) ?
    C7 C2 C1 O2 . . . . 174.7(4) ?
    C1 C2 C3 C4 . . . . 179.5(4) ?
    C7 C2 C3 C4 . . . . 1.5(6) ?
    C5 C4 C3 C2 . . . . -0.1(7) ?
    C3 C4 C5 C6 . . . . -1.6(8) ?
    C3 C4 C5 C8 . . . . 176.3(4) ?
    C4 C5 C6 C7 . . . . 1.8(7) ?
    C8 C5 C6 C7 . . . . -176.1(4) ?
    C4 C5 C8 C9 . . . . -86.2(6) ?
    C6 C5 C8 C9 . . . . 91.7(5) ?
    C6 C7 C2 C1 . . . . -179.3(4) ?
    C6 C7 C2 C3 . . . . -1.3(6) ?
    C2 C7 C6 C5 . . . . -0.4(6) ?
    C12 C11 C10 O3 . . . . 3.4(5) ?
    C12 C11 C10 O4 . . . . -175.6(4) ?
    C16 C11 C10 O3 . . . . -178.6(3) ?
    C16 C11 C10 O4 . . . . 2.4(6) ?
    C10 C11 C12 C13 . . . . 178.2(4) ?
    C16 C11 C12 C13 . . . . 0.2(6) ?
    C10 C11 C16 C15 . . . . -179.3(4) ?
    C12 C11 C16 C15 . . . . -1.3(6) ?
    C14 C13 C12 C11 . . . . 1.4(6) ?
    C12 C13 C14 C15 . . . . -2.0(7) ?
    C12 C13 C14 C17 . . . . 176.4(4) ?
    C13 C14 C17 C18 . . . . -73.7(6) ?
    C15 C14 C17 C18 . . . . 104.7(6) ?
    C16 C15 C14 C13 . . . . 1.0(8) ?
    C16 C15 C14 C17 . . . . -177.4(4) ?
    C14 C15 C16 C11 . . . . 0.7(7) ?
    N1 C19 C20 C21 . . . . -2.8(6) ?
    C22 C21 C20 C19 . . . . 2.9(6) ?
    C23 C22 C21 C20 . . . . -1.0(6) ?
    C24 C22 C21 C20 . . . . 177.1(4) ?
    C21 C22 C23 N1 . . . . -1.3(6) ?
    C24 C22 C23 N1 . . . . -179.4(3) ?
    C21 C22 C24 O5 . . . . -109.8(5) ?
    C21 C22 C24 N2 . . . . 70.3(5) ?
    C23 C22 C24 O5 . . . . 68.3(5) ?
    C23 C22 C24 N2 . . . . -111.7(4) ?
    C31 C30 C29 N3 . . . . 0.7(6) ?
    C29 C30 C31 C32 . . . . -1.5(6) ?
    C33 C32 C31 C30 . . . . 1.0(6) ?
    C34 C32 C31 C30 . . . . -173.7(4) ?
    C31 C32 C33 N3 . . . . 0.2(5) ?
    C34 C32 C33 N3 . . . . 175.2(3) ?
    C31 C32 C34 O6 . . . . 100.3(5) ?
    C31 C32 C34 N4 . . . . -80.3(5) ?
    C33 C32 C34 O6 . . . . -74.4(5) ?
    C33 C32 C34 N4 . . . . 105.0(4) ?
    C38 C37 N4 C34 . . . . 104.0(4) ?
    C38 C37 N4 C35 . . . . -78.6(4) ?
loop_
    _geom_hbond_atom_site_label_D
    _geom_hbond_atom_site_label_H
    _geom_hbond_atom_site_label_A
    _geom_hbond_site_symmetry_A
    _geom_hbond_distance_DH
    _geom_hbond_distance_HA
    _geom_hbond_distance_DA
    _geom_hbond_angle_DHA
    _geom_hbond_publ_flag
    O7 H71 O2 . 0.85(2) 1.86(2) 2.706(4) 170(5) yes
    O7 H72 O6 2_755 0.83(4) 2.03(4) 2.846(4) 166(5) yes
    O8 H81 O4 . 0.85(2) 1.88(2) 2.699(4) 161(5) yes
    O8 H82 O2 2_745 0.86(4) 2.00(4) 2.852(4) 167(5) yes
    C6 H6 O5 2_645 0.93 2.55 3.240(5) 131 yes
    C20 H20 O2 2_645 0.93 2.53 3.412(5) 158 yes
    C30 H30 O6 2_855 0.93 2.43 3.316(5) 158 yes
data_global
_journal_date_recd_electronic     2011-05-11
_journal_date_accepted     2011-05-17
_journal_name_full     'Acta Crystallographica, Section E'
_journal_year     2011
_journal_volume     67
_journal_issue      6
_journal_page_first     m780
_journal_page_last     m781
_journal_paper_category     QM
_journal_coeditor_code     SU2274
_publ_contact_author
;
Dr. Tuncer H\"okelek
Hacettepe University
Department of Physics
06800 Beytepe
Ankara
Turkey
;
_publ_contact_author_email     merzifon@hacettepe.edu.tr
_publ_contact_author_fax     '90(312)2352550'
_publ_contact_author_phone     '90(312)2977242'
_publ_section_title
;\
Diaquabis(<i>N</i>,<i>N</i>'-diethylnicotinamide-\k<i>N</i>^1^)bis(4-\
ethylbenzoato-\k<i>O</i>)copper(II)
;
loop_
    _publ_author_name
    _publ_author_address
    'Necefo\(glu, Hacali'
;
Department of Chemistry
Kafkas University
36100 Kars
Turkey
;
    'Marac\?i, Ali'
;
Department of Chemistry
Kafkas University
36100 Kars
Turkey
;
    'Akta\,s, Vedat'
;
Department of Chemistry
Kafkas University
36100 Kars
Turkey
;
    'Tercan, Bar\?i\,s'
;
Department of Physics
Karab\"uk University
78050
Karab\"uk
Turkey
;
    'H\"okelek, Tuncer'
;
Department of Physics
Hacettepe University
06800 Beytepe
Ankara
Turkey
;
