# Supplementary material for: Diaqua­bis­(N,N′-diethyl­nicotinamide-κN 1)bis­(4-ethyl­benzoato-κO)copper(II)
Source: Acta Crystallogr Sect E Struct Rep Online. 2011 May 20;67(Pt 6):m780–1. doi: 10.1107/S1600536811018666 (PMC3120545; doi:10.1107/S1600536811018666)
Supplement: Supplementary file 2 [file e-67-0m780-Isup2.hkl]

#
# h,k,l, Fc-squared, Fo-squared, sigma(Fo-squared) and status flag
#
data_I
_shelx_title ' tva13 in P 21'
_shelx_refln_list_code          4
_shelx_F_calc_maximum      270.50
_exptl_crystal_F_000       797.85
_reflns_d_resolution_high  0.7452
 
loop_
 _symmetry_equiv_pos_as_xyz
 'x, y, z'
 '-x, y+1/2, -z'
 
_cell_length_a     8.3607
_cell_length_b    12.4053
_cell_length_c    17.8932
_cell_angle_alpha  90.000
_cell_angle_beta   98.132
_cell_angle_gamma  90.000
 
_shelx_F_squared_multiplier     1.000
 
loop_
 _refln_index_h
 _refln_index_k
 _refln_index_l
 _refln_F_squared_calc
 _refln_F_squared_meas
 _refln_F_squared_sigma
 _refln_observed_status
   0 -16   0      134.70      184.76     29.82 o
   1 -16   0       62.21      131.64     25.84 o
   2 -16   0      130.22      187.56     22.46 o
   1 -15   0      101.06      127.19     16.99 o
   2 -15   0      520.52      643.46     44.44 o
   3 -15   0      128.98      159.02     21.13 o
   4 -15   0      185.43      158.47     31.77 o
   0 -14   0      583.57      664.94     62.21 o
   1 -14   0      162.37      201.08     19.24 o
   2 -14   0       75.68       62.28     14.71 o
   3 -14   0      100.00       87.99     17.74 o
   4 -14   0        2.34      -11.92     16.63 o
   5 -14   0       32.66       14.64     21.33 o
   1 -13   0        3.42        0.44      9.71 o
   2 -13   0      821.25      865.06     52.16 o
   3 -13   0       37.97       30.78     13.58 o
   4 -13   0       51.73       43.51     18.00 o
   5 -13   0       12.60      -12.04     16.82 o
   6 -13   0       10.94       -2.10     20.90 o
   0 -12   0     1093.04     1300.79     91.74 o
   1 -12   0      311.25      338.06     23.44 o
   2 -12   0        3.08       10.62     10.50 o
   3 -12   0      140.28      110.63     19.61 o
   4 -12   0       57.04       24.37     16.82 o
   5 -12   0       65.19       38.87     19.61 o
   6 -12   0       11.20       29.55     20.94 o
   7 -12   0      277.09      231.45     61.98 o
   1 -11   0      239.14      276.73     22.73 o
   2 -11   0      691.09      697.14     34.88 o
   3 -11   0      907.73      872.40     51.53 o
   4 -11   0       38.30       20.27     14.23 o
   5 -11   0       85.09       62.19     19.77 o
   6 -11   0      185.99      136.55     26.35 o
   7 -11   0       81.80       44.85     29.50 o
   8 -11   0      273.87      185.48     46.17 o
   0 -10   0     1284.70     1482.54    101.98 o
   1 -10   0      638.15      675.60     31.54 o
   2 -10   0      250.17      231.11     47.23 o
   3 -10   0      386.92      339.52     29.35 o
   4 -10   0      279.39      200.81     24.40 o
   5 -10   0      392.39      316.05     33.01 o
   6 -10   0      319.92      301.19     35.05 o
   7 -10   0       53.81       48.13     23.44 o
   8 -10   0      206.11      164.81     59.85 o
   1  -9   0      760.59      772.51     34.36 o
   2  -9   0      123.30      139.05     16.78 o
   3  -9   0     2024.56     1844.51     88.85 o
   4  -9   0       85.32       78.04     17.12 o
   5  -9   0      138.24      114.16     21.90 o
   6  -9   0      197.81      195.51     32.17 o
   7  -9   0      166.95      130.81     31.05 o
   8  -9   0      493.49      375.89     50.84 o
   9  -9   0       89.33       90.34     36.09 o
   0  -8   0     2074.81     2266.53    119.10 o
   1  -8   0      227.97      242.43     16.15 o
   2  -8   0      313.87      281.42     22.96 o
   3  -8   0      219.97      196.84     23.21 o
   4  -8   0      152.04      164.44     21.23 o
   5  -8   0      476.46      389.46     41.19 o
   6  -8   0      245.39      200.06     32.54 o
   7  -8   0       80.32       53.67     24.98 o
   8  -8   0       16.32       28.66     27.52 o
   9  -8   0      102.15       88.85     38.19 o
   1  -7   0      714.30      791.74     38.44 o
   2  -7   0      753.32      662.30     37.46 o
   3  -7   0     1155.91      992.01     53.99 o
   4  -7   0      626.99      588.48     54.73 o
   5  -7   0        9.01       13.78     15.03 o
   6  -7   0      300.58      238.63     35.33 o
   7  -7   0      287.19      295.81     41.97 o
   8  -7   0      498.65      485.90     57.34 o
   9  -7   0      139.94       90.12     52.37 o
  10  -7   0       21.31      -37.80     48.04 o
   0  -6   0     7827.76     8060.14    402.30 o
   1  -6   0     1684.30     1704.66     79.58 o
   2  -6   0      241.22      217.21     18.45 o
   3  -6   0     1618.79     1572.27     92.71 o
   4  -6   0      549.19      511.13     43.95 o
   5  -6   0     1226.63     1205.15    142.92 o
   6  -6   0      292.64      226.31     35.07 o
   7  -6   0       98.34       96.87     29.23 o
   8  -6   0       67.40       39.83     28.35 o
   9  -6   0       95.39      125.48     39.79 o
  10  -6   0      406.24      313.69     63.78 o
   1  -5   0      990.10     1011.50     67.84 o
   2  -5   0     4543.06     4244.41    219.94 o
   3  -5   0     2263.26     2058.75    116.09 o
   4  -5   0     1412.73     1285.14     80.18 o
   5  -5   0       79.62       78.12     20.74 o
   6  -5   0      295.45      244.39     36.44 o
   7  -5   0      225.81      245.71     57.88 o
   8  -5   0      536.56      510.67     61.53 o
   9  -5   0       91.50       68.58     35.43 o
  10  -5   0       56.93      119.04     43.98 o
   0  -4   0      280.79      355.54     22.86 o
   1  -4   0     5012.14     4665.53    576.03 o
   2  -4   0      627.91      673.05     41.75 o
   3  -4   0      213.99      232.76     23.92 o
   4  -4   0      788.27      709.02     49.55 o
   5  -4   0     6979.84     6849.97    280.44 o
   6  -4   0      548.42      567.48     66.15 o
   7  -4   0      166.91      137.76     32.84 o
   8  -4   0       56.16       29.14     28.08 o
   9  -4   0       12.73        2.89     30.56 o
  10  -4   0      354.41      318.85     58.90 o
   1  -3   0     3081.37     3246.34    155.35 o
   2  -3   0       68.65       71.23     14.57 o
   3  -3   0      706.72      635.50     47.25 o
   4  -3   0      876.30      820.36     43.62 o
   5  -3   0      174.65      159.08     19.89 o
   6  -3   0      358.94      344.40     38.54 o
   7  -3   0      844.67      865.84    101.98 o
   8  -3   0     1442.06     1696.62    139.38 o
   9  -3   0      579.02      576.00     71.82 o
  10  -3   0        3.67       33.49     37.34 o
   1  -2   0     3298.33     3385.06    166.21 o
   2  -2   0      938.29      966.17     59.45 o
   3  -2   0      789.73      744.94     50.95 o
   4  -2   0      245.53      340.19     26.41 o
   5  -2   0      965.06     1029.37     53.79 o
   6  -2   0      426.19      462.10     36.94 o
   7  -2   0      179.61      192.61     37.29 o
   8  -2   0      103.98       85.65     65.36 o
   9  -2   0      688.05      804.95     84.85 o
  10  -2   0      902.48      834.71    127.57 o
   1  -1   0     1027.11     1090.64     77.17 o
   2  -1   0     7065.54     7473.96    356.08 o
   3  -1   0     1492.69     1792.64    127.60 o
   4  -1   0      139.54      168.40     18.92 o
   5  -1   0      461.72      496.24     36.31 o
   6  -1   0        8.01       -9.42     12.62 o
   7  -1   0     1888.76     2047.67     99.69 o
   8  -1   0     1983.59     2173.07    140.58 o
   9  -1   0     1095.47     1107.17    103.01 o
  10  -1   0      119.26      151.52     71.66 o
  11  -1   0       38.47       57.38     45.65 o
   2   0   0     2102.56     2117.90     98.28 o
   3   0   0      190.52      229.38     20.13 o
   4   0   0     1111.84     1356.07     57.20 o
   5   0   0     3471.13     3719.32    137.99 o
   6   0   0        3.88       -1.54     12.91 o
   7   0   0       93.70      110.31     26.90 o
   8   0   0        2.62       11.97     18.37 o
   9   0   0     1716.68     1954.48    190.57 o
  10   0   0     1207.35     1348.08    119.88 o
  11   0   0       70.07      108.86     49.55 o
   1   1   0     1009.99      989.22     53.12 o
   2   1   0     7080.22     6872.91    282.84 o
   3   1   0     1503.37     1869.86     69.71 o
   4   1   0      131.87      155.38     20.12 o
   5   1   0      455.96      459.48     32.29 o
   6   1   0        7.70       -4.33     11.86 o
   7   1   0     1898.55     1989.19    100.16 o
   8   1   0     1965.74     2172.89    109.63 o
   9   1   0     1097.97     1266.77    106.89 o
  10   1   0      119.11       88.98     42.88 o
  11   1   0       38.28       38.59     63.78 o
   0   2   0    52003.17    50498.45   2974.25 o
   1   2   0     3361.81     3264.85    128.78 o
   2   2   0      920.21      933.82     41.33 o
   3   2   0      801.93      868.68     37.90 o
   4   2   0      247.49      325.96     29.10 o
   5   2   0      956.06     1020.08     48.99 o
   6   2   0      393.54      421.19     33.73 o
   7   2   0      183.32      228.11     31.05 o
   8   2   0      104.48      115.22     26.94 o
   9   2   0      692.59      856.47     66.90 o
  10   2   0      909.22      766.20    125.99 o
   1   3   0     3055.74     2897.33    144.14 o
   2   3   0       54.61       75.15     11.03 o
   3   3   0      708.75      668.27     44.55 o
   4   3   0      914.15      892.06     48.52 o
   5   3   0      171.03      186.42     24.72 o
   6   3   0      348.16      359.96     35.53 o
   7   3   0      839.49      934.57    107.49 o
   8   3   0     1436.19     1518.12    105.92 o
   9   3   0      581.52      733.40     73.55 o
  10   3   0        3.72       18.11     49.61 o
   0   4   0      281.08      350.42     33.07 o
   1   4   0     5028.04     4856.57    254.35 o
   2   4   0      646.25      733.25     33.34 o
   3   4   0      216.75      229.16     27.00 o
   4   4   0      761.86      733.06     83.47 o
   5   4   0     6956.54     6961.66    346.50 o
   6   4   0      586.59      604.34     57.06 o
   7   4   0      172.00      213.57     37.00 o
   8   4   0       56.84       98.48     30.60 o
   9   4   0       15.09       -1.57     48.82 o
  10   4   0      362.05      473.29     63.10 o
   1   5   0     1012.42      906.20     51.56 o
   2   5   0     4512.96     4441.14    204.64 o
   3   5   0     2253.10     2287.47    131.11 o
   4   5   0     1426.79     1453.60     83.99 o
   5   5   0       78.34       88.93     22.55 o
   6   5   0      285.96      316.70     41.48 o
   7   5   0      212.43      271.37     67.33 o
   8   5   0      543.82      625.32     66.09 o
   9   5   0       85.34      117.32     36.65 o
  10   5   0       54.51        8.05     38.19 o
   0   6   0     7839.08     8040.00    528.39 o
   1   6   0     1648.79     1614.33    111.43 o
   2   6   0      237.71      257.95     19.69 o
   3   6   0     1633.94     1769.18     86.53 o
   4   6   0      555.82      594.54     51.23 o
   5   6   0     1229.95     1276.09     86.62 o
   6   6   0      318.74      376.22     45.01 o
   7   6   0       97.27      126.41     31.72 o
   8   6   0       68.10       81.11     30.07 o
   9   6   0      101.90      156.98     40.30 o
  10   6   0      398.54      503.68     65.45 o
   1   7   0      739.85      739.71     60.24 o
   2   7   0      760.75      721.37     42.68 o
   3   7   0     1136.33     1143.43     59.41 o
   4   7   0      608.31      611.86     76.38 o
   5   7   0        9.72        2.95     17.79 o
   6   7   0      288.38      347.62     46.46 o
   7   7   0      287.42      305.70     45.94 o
   8   7   0      492.01      455.61    127.96 o
   9   7   0      135.45      136.20     40.30 o
   0   8   0     2085.01     2232.46    160.64 o
   1   8   0      208.61      234.72     23.84 o
   2   8   0      312.30      292.90     23.97 o
   3   8   0      223.08      219.70     43.31 o
   4   8   0      163.50      229.15     45.67 o
   5   8   0      483.57      607.13     77.96 o
   6   8   0      252.90      292.55     64.18 o
   7   8   0       86.45       43.37     28.08 o
   8   8   0       15.87      -23.92     23.92 o
   9   8   0      107.49      172.31     63.78 o
   1   9   0      756.02      777.85     47.87 o
   2   9   0      131.09      150.71     39.37 o
   3   9   0     2018.51     2085.20    154.34 o
   4   9   0       86.54       34.65     31.50 o
   5   9   0      140.45      107.88     40.95 o
   6   9   0      190.72      172.45     50.40 o
   7   9   0      163.97      160.64     54.33 o
   8   9   0      492.46      494.53     85.05 o
   9   9   0       85.73      170.88     58.27 o
   0  10   0     1268.79     1378.85    112.61 o
   1  10   0      657.87      679.40     61.03 o
   2  10   0      255.87      278.76     48.04 o
   3  10   0      380.66      376.41     59.85 o
   4  10   0      282.54      227.58     50.40 o
   5  10   0      385.52      496.10     72.45 o
   6  10   0      322.98      406.33     71.66 o
   7  10   0       56.43       33.86     40.95 o
   8  10   0      207.22      167.73     61.42 o
   1  11   0      233.52      260.32     40.16 o
   2  11   0      683.45      660.68     80.32 o
   3  11   0      910.08      967.79    103.16 o
   4  11   0       36.47       29.14     30.71 o
   5  11   0       83.87       88.20     39.37 o
   6  11   0      192.30      120.48     47.25 o
   7  11   0       81.43      127.57     49.61 o
   8  11   0      276.94      378.77     77.96 o
   0  12   0     1083.86     1199.31    105.52 o
   1  12   0      322.17      362.23     54.33 o
   2  12   0        2.67      -14.96     22.84 o
   3  12   0      136.60      171.67     44.89 o
   4  12   0       60.52        3.15     30.71 o
   5  12   0       56.98       62.21     37.80 o
   6  12   0       13.22        3.15     37.80 o
   7  12   0      278.44      270.10     66.15 o
   1  13   0        2.50      -18.11     25.20 o
   2  13   0      823.34     1022.13     93.71 o
   3  13   0       37.26       44.89     36.22 o
   4  13   0       50.82       28.35     36.22 o
   5  13   0       13.16       -3.94     34.65 o
   6  13   0       11.05       21.26     39.37 o
   1  14   0      156.48      103.95     40.16 o
   2  14   0       75.26      119.69     41.74 o
   3  14   0       97.80      137.02     44.89 o
   4  14   0        2.41       37.80     38.59 o
   5  14   0       31.83      117.33     48.82 o
   2  15   0      519.62      592.17     86.62 o
   3  15   0      136.47      211.04     57.48 o
   4  15   0      183.42      213.40     59.85 o
   2  16   0      129.91       28.35     44.10 o
  -2 -16   1       70.87       90.92     28.75 o
  -1 -16   1      185.83      254.48     43.12 o
   0 -16   1       22.08       53.54     15.05 o
   1 -16   1      165.45      254.54     37.17 o
   2 -16   1      154.50      219.75     25.23 o
  -4 -15   1       97.47       74.58     19.24 o
  -3 -15   1      209.51      210.72     23.21 o
  -2 -15   1      428.59      555.96     56.15 o
  -1 -15   1      124.47      175.53     18.93 o
   0 -15   1      186.44      258.05     22.59 o
   1 -15   1       20.74       37.25     13.34 o
   2 -15   1       42.91       75.24     15.81 o
   3 -15   1      405.15      450.48     55.82 o
   4 -15   1       73.53       62.52     19.75 o
  -5 -14   1       17.38       27.92     20.90 o
  -4 -14   1      206.70      191.16     37.82 o
  -3 -14   1      115.47      107.74     17.84 o
  -2 -14   1      154.00      151.58     21.59 o
  -1 -14   1       52.17       55.95     13.30 o
   0 -14   1      266.54      306.32     23.58 o
   1 -14   1       64.96       89.51     14.94 o
   2 -14   1      258.56      303.20     25.35 o
   3 -14   1      196.79      204.81     22.22 o
   4 -14   1       58.99       46.41     17.81 o
   5 -14   1      130.33       61.17     23.53 o
  -6 -13   1       57.49       46.09     23.34 o
  -5 -13   1       53.68       49.18     20.91 o
  -4 -13   1        4.95       18.63     16.65 o
  -3 -13   1      119.76       91.38     16.59 o
  -2 -13   1     1666.39     1747.94     72.12 o
  -1 -13   1      282.82      341.62     23.88 o
   0 -13   1       92.62      102.97     14.41 o
   1 -13   1      208.29      235.93     20.12 o
   2 -13   1       53.98       59.80     13.93 o
   3 -13   1      167.07      162.36     19.26 o
   4 -13   1       39.92       18.97     17.33 o
   5 -13   1      276.15      185.81     28.73 o
   6 -13   1       36.12       15.58     21.91 o
  -7 -12   1       28.41       33.05     26.02 o
  -6 -12   1       75.41       57.85     22.79 o
  -5 -12   1       41.12       59.04     31.37 o
  -4 -12   1      184.11      150.54     23.73 o
  -3 -12   1       56.08       59.74     16.32 o
  -2 -12   1      195.68      197.34     18.58 o
  -1 -12   1       72.93       96.79     13.50 o
   0 -12   1      537.43      638.00     33.80 o
   1 -12   1      417.11      467.08     27.68 o
   2 -12   1       68.29       82.38     14.22 o
   3 -12   1      139.46      102.05     20.31 o
   4 -12   1       45.40       63.59     18.84 o
   5 -12   1       48.32       30.89     18.88 o
   6 -12   1      212.79      154.67     29.13 o
   7 -12   1      230.02      147.29     31.47 o
  -8 -11   1      130.98       35.80     26.59 o
  -7 -11   1      129.88      107.41     27.99 o
  -6 -11   1      151.70       74.79     43.24 o
  -5 -11   1       14.52       10.45     15.25 o
  -4 -11   1       71.38       48.80     16.08 o
  -3 -11   1      411.25      390.55     47.32 o
  -2 -11   1     1257.59     1232.61     53.30 o
  -1 -11   1      677.76      779.04     34.94 o
   0 -11   1      216.41      254.00     18.70 o
   1 -11   1      994.57     1071.60     45.58 o
   2 -11   1      104.26      106.34     14.32 o
   3 -11   1      717.18      640.85     42.51 o
   4 -11   1      219.06      194.26     25.13 o
   5 -11   1      209.83      178.64     27.04 o
   6 -11   1      353.64      295.50     35.13 o
   7 -11   1       55.10       44.36     23.08 o
   8 -11   1      531.56      381.40     45.85 o
  -8 -10   1      133.72       54.71     25.90 o
  -7 -10   1       19.52       22.24     25.47 o
  -6 -10   1       33.04       36.32     20.28 o
  -5 -10   1      428.75      372.55     62.01 o
  -4 -10   1      236.53      186.29     23.77 o
  -3 -10   1      994.31      978.25     54.06 o
  -2 -10   1       81.29       44.59     12.20 o
  -1 -10   1      303.09      348.02     27.51 o
   0 -10   1      744.42      828.51     35.81 o
   1 -10   1     1598.55     1728.85     68.23 o
   2 -10   1      417.76      411.95     31.01 o
   3 -10   1      165.96      133.76     18.87 o
   4 -10   1       14.17       16.58     21.17 o
   5 -10   1       33.75       28.50     17.08 o
   6 -10   1      640.48      500.51     45.23 o
   7 -10   1       70.88       59.68     28.08 o
   8 -10   1       74.89       63.58     31.72 o
  -9  -9   1        3.65       32.81     32.84 o
  -8  -9   1      230.51      147.23     35.52 o
  -7  -9   1      996.88      821.36     72.84 o
  -6  -9   1       93.19       60.72     20.39 o
  -5  -9   1      472.43      403.04     36.28 o
  -4  -9   1      444.34      456.72     35.86 o
  -3  -9   1      513.44      490.41     34.98 o
  -2  -9   1      580.81      538.51     52.31 o
  -1  -9   1      227.37      238.09     16.72 o
   0  -9   1     1082.68     1262.84     48.37 o
   1  -9   1       39.14       47.52      9.04 o
   2  -9   1      505.50      483.58     31.44 o
   3  -9   1      985.93      858.42     50.10 o
   4  -9   1     1234.09     1032.33     59.14 o
   5  -9   1        7.26       -3.02     14.91 o
   6  -9   1      234.82      207.78     33.10 o
   7  -9   1       34.53       -0.69     23.99 o
   8  -9   1      626.58      558.38     64.85 o
   9  -9   1      122.38      120.22     40.02 o
  -9  -8   1      179.20      186.67     43.02 o
  -8  -8   1       11.56       -2.82     24.74 o
  -7  -8   1       77.08       57.07     26.44 o
  -6  -8   1       97.52      103.83     36.62 o
  -5  -8   1      362.52      349.24     47.25 o
  -4  -8   1      517.72      431.39     34.57 o
  -3  -8   1      701.30      638.21     38.51 o
  -2  -8   1       61.66       81.32     12.57 o
  -1  -8   1     1137.27     1281.24     58.55 o
   0  -8   1     1235.24     1378.17     53.39 o
   1  -8   1      577.39      589.10     27.41 o
   2  -8   1      101.29      104.55     18.33 o
   3  -8   1      274.75      220.67     40.32 o
   4  -8   1      177.25      141.87     22.42 o
   5  -8   1       68.09        7.89     16.42 o
   6  -8   1      669.71      648.32     60.11 o
   7  -8   1      373.67      250.05     40.92 o
   8  -8   1       49.59       60.91     30.87 o
   9  -8   1      154.10       69.44     34.64 o
 -10  -7   1       75.95       84.68     41.48 o
  -9  -7   1       55.90       -3.72     46.46 o
  -8  -7   1      259.70      259.75     59.45 o
  -7  -7   1      995.05      943.49     77.00 o
  -6  -7   1       33.89       39.11     20.74 o
  -5  -7   1      860.68      716.78     57.95 o
  -4  -7   1     1541.08     1403.57    102.37 o
  -3  -7   1      356.13      367.78     28.28 o
  -2  -7   1     2423.27     2274.84    101.98 o
  -1  -7   1      717.35      719.38     35.08 o
   0  -7   1     1206.25     1380.53     52.31 o
   1  -7   1      818.52      887.41     47.13 o
   2  -7   1      296.08      286.82     22.28 o
   3  -7   1      127.61      135.21     49.22 o
   4  -7   1      263.14      226.28     27.52 o
   5  -7   1      164.74      156.87     26.44 o
   6  -7   1      178.03      174.93     31.17 o
   7  -7   1       82.42       33.77     43.31 o
   8  -7   1     1277.35     1140.25    187.81 o
 -10  -6   1      182.25      145.40     44.89 o
  -9  -6   1      303.32      302.76     63.39 o
  -8  -6   1       38.87       18.08     33.47 o
  -7  -6   1      326.09      295.92     42.83 o
  -6  -6   1      131.74       80.30     26.38 o
  -5  -6   1     1004.43      927.23     66.26 o
  -4  -6   1     1167.36     1015.11     65.14 o
  -3  -6   1      213.44      210.09     22.98 o
  -2  -6   1      477.02      475.85     34.20 o
  -1  -6   1      858.71     1009.32     45.26 o
   0  -6   1     6059.86     6460.09    224.91 o
   1  -6   1     5393.91     5555.17    228.94 o
   2  -6   1      887.81      739.86     54.84 o
   3  -6   1      217.70      212.93     23.66 o
   4  -6   1      205.57      180.79     24.50 o
   5  -6   1      504.66      450.73     47.25 o
   6  -6   1      117.93      109.94     27.00 o
   7  -6   1      243.14      255.98     40.16 o
   8  -6   1      391.48      385.87    116.15 o
   9  -6   1       34.15       15.37     30.01 o
  10  -6   1       86.14      135.93     46.76 o
 -10  -5   1       56.28       70.17     39.43 o
  -9  -5   1       37.40       46.56     32.28 o
  -8  -5   1      268.14      297.56     47.03 o
  -7  -5   1     1245.50     1220.20    112.61 o
  -6  -5   1      353.14      381.65     43.71 o
  -5  -5   1      661.73      690.01     54.59 o
  -4  -5   1       87.91      102.79     19.29 o
  -3  -5   1     1266.72     1096.54     68.75 o
  -2  -5   1     1567.38     1515.66    111.97 o
  -1  -5   1     7088.61     7130.42    285.65 o
   0  -5   1     3812.78     3854.14    135.83 o
   1  -5   1      606.20      653.39     31.69 o
   2  -5   1      672.65      620.45     37.29 o
   3  -5   1     2866.63     2702.96    145.61 o
   4  -5   1      316.75      326.32     32.85 o
   5  -5   1      670.77      649.89     56.21 o
   6  -5   1       89.38      107.77     26.41 o
   7  -5   1        2.23       -0.08     21.00 o
   8  -5   1     1347.98     1280.42    135.44 o
   9  -5   1      502.76      653.59    102.37 o
  10  -5   1      192.44      152.37     46.99 o
 -10  -4   1      247.91      312.28     92.53 o
  -9  -4   1      614.92      661.52     74.30 o
  -8  -4   1      107.85      125.51     34.21 o
  -7  -4   1      118.43       82.95     31.10 o
  -6  -4   1      559.18      549.23     55.13 o
  -5  -4   1     1835.13     1858.49    108.01 o
  -4  -4   1     1083.17     1057.08     64.27 o
  -3  -4   1       51.62       48.53     12.30 o
  -2  -4   1       73.83       98.43     17.32 o
  -1  -4   1     3375.19     3135.93    222.46 o
   0  -4   1     6486.77     5806.26    206.02 o
   1  -4   1    11464.35    11893.45    573.52 o
   2  -4   1     1540.38     1566.55    118.12 o
   3  -4   1       52.31       60.63     13.63 o
   4  -4   1      287.27      286.24     30.56 o
   5  -4   1     1274.92     1436.61     87.93 o
   6  -4   1      531.48      519.24     52.20 o
   7  -4   1      286.67      276.52     55.12 o
   8  -4   1      295.59      361.25     51.49 o
   9  -4   1        4.69       19.80     31.72 o
  10  -4   1      221.14      202.19     52.44 o
 -10  -3   1      128.78      120.97     51.19 o
  -9  -3   1       80.41      115.83     37.29 o
  -8  -3   1      372.37      460.17     58.09 o
  -7  -3   1     1202.00     1225.22     91.03 o
  -6  -3   1        9.22       -7.88     12.61 o
  -5  -3   1       62.71       58.82     15.46 o
  -4  -3   1       64.40       81.75     32.29 o
  -3  -3   1     1304.69     1191.15     70.42 o
  -2  -3   1      310.89      322.89     25.99 o
  -1  -3   1     1571.95     1393.49    127.57 o
   0  -3   1     2815.10     2533.76     90.36 o
   1  -3   1      414.98      356.78     22.55 o
   2  -3   1      890.99     1056.08     57.07 o
   3  -3   1     3580.69     3640.56    185.69 o
   4  -3   1      181.21      154.51     19.90 o
   5  -3   1     1682.06     1728.21     80.26 o
   6  -3   1       72.13       68.07     24.10 o
   7  -3   1      233.07      260.04     53.55 o
   8  -3   1     1572.29     1670.21    167.73 o
   9  -3   1      306.86      363.06    110.64 o
  10  -3   1      271.47      363.70     61.53 o
 -11  -2   1      259.65      321.89     81.50 o
 -10  -2   1     1217.31     1252.37    113.86 o
  -9  -2   1      943.58     1067.34    121.66 o
  -8  -2   1       71.76       63.01     31.12 o
  -7  -2   1       81.67       83.25     21.29 o
  -6  -2   1        5.76      -10.08     13.00 o
  -5  -2   1      321.69      291.86     28.55 o
  -4  -2   1     5686.46     5808.41    302.90 o
  -3  -2   1     2935.59     2951.40    155.61 o
  -2  -2   1     4992.28     5127.75    259.75 o
  -1  -2   1      397.74      415.93     32.29 o
   0  -2   1     5402.08     4694.99    217.70 o
   1  -2   1      530.26      532.03     47.64 o
   2  -2   1     6022.34     6344.50    306.81 o
   3  -2   1     2290.86     2376.24    100.60 o
   4  -2   1       16.49       19.24      9.20 o
   5  -2   1     2986.31     3080.24    135.11 o
   6  -2   1     1660.63     1717.19     84.52 o
   7  -2   1      960.59     1058.05     89.86 o
   8  -2   1      411.67      481.54     61.80 o
   9  -2   1       37.18      -12.10     31.72 o
  10  -2   1      390.54      461.79    107.88 o
 -11  -1   1     1023.30     1105.60    159.07 o
 -10  -1   1      239.36      183.08     49.81 o
  -9  -1   1      129.45      174.54     43.58 o
  -8  -1   1       85.02      137.45     55.91 o
  -7  -1   1      905.60      961.28     64.64 o
  -6  -1   1      790.64      899.05     58.26 o
  -5  -1   1       19.78       16.01     12.52 o
  -4  -1   1     1095.56     1134.63     50.12 o
  -3  -1   1     4772.14     4721.29    242.77 o
  -2  -1   1    73170.80    75791.19   3697.80 o
   1  -1   1      965.77      979.96     75.60 o
   2  -1   1     9193.98     9177.77    370.12 o
   3  -1   1      243.02      258.64     20.25 o
   4  -1   1      954.21      982.45     46.43 o
   5  -1   1     1736.31     1801.34     83.47 o
   6  -1   1       81.17       94.45     18.87 o
   7  -1   1      387.92      515.61     42.34 o
   8  -1   1      953.25     1005.24    101.58 o
   9  -1   1      272.71      434.06     62.91 o
  10  -1   1      167.07      174.09     49.65 o
 -11   0   1      162.08      172.86     69.30 o
 -10   0   1     1455.13     1602.39    125.85 o
  -9   0   1      501.37      643.42     73.96 o
  -8   0   1        8.72      -14.61     21.08 o
  -7   0   1      338.52      379.41     37.86 o
  -6   0   1       15.03        5.78     13.57 o
  -5   0   1      466.22      561.00     35.98 o
  -4   0   1    22582.55    24221.31    959.66 o
  -3   0   1     5566.56     5616.87    228.60 o
  -2   0   1     8636.72     8406.33    446.49 o
   1   0   1      987.40      863.27     36.21 o
   2   0   1    11225.25    11678.31    459.87 o
   3   0   1      136.04      160.73     16.01 o
   4   0   1      287.89      337.34     26.80 o
   5   0   1     6990.94     7443.79    304.77 o
   6   0   1     1334.31     1457.43     74.29 o
   7   0   1     1771.24     1864.26     93.31 o
   8   0   1      442.34      499.44     74.81 o
   9   0   1      116.40       65.01     73.23 o
  10   0   1      123.23      123.28     45.41 o
 -11   1   1     1024.64     1093.87    111.64 o
 -10   1   1      238.49      286.76     64.97 o
  -9   1   1      125.51      128.97     30.20 o
  -8   1   1       77.33      130.03     27.53 o
  -7   1   1      896.43      964.08     64.89 o
  -6   1   1      805.41      887.95     49.10 o
  -5   1   1       22.65       33.90     13.03 o
  -4   1   1     1084.04     1148.49     52.97 o
  -3   1   1     4724.23     4731.38    166.51 o
  -2   1   1    73155.87    75001.34   2517.36 o
   1   1   1      968.58      970.49     50.44 o
   2   1   1     9244.71     9587.74    371.62 o
   3   1   1      271.85      345.41     23.89 o
   4   1   1      910.44      807.32     46.21 o
   5   1   1     1736.74     1770.11     74.46 o
   6   1   1       79.54       81.53     19.12 o
   7   1   1      381.11      427.69     41.00 o
   8   1   1      956.41     1152.50     74.77 o
   9   1   1      275.56      429.35     63.20 o
  10   1   1      167.08      204.27     51.56 o
 -10   2   1     1204.84     1337.92    264.19 o
  -9   2   1      940.15     1131.14     78.78 o
  -8   2   1       64.69       90.83     34.09 o
  -7   2   1       81.24       87.80     21.65 o
  -6   2   1        7.63       16.20     13.20 o
  -5   2   1      344.92      363.80     33.41 o
  -4   2   1     5701.56     5925.83    207.62 o
  -3   2   1     2969.47     2943.90     94.24 o
  -2   2   1     5016.23     5138.72    201.38 o
  -1   2   1      395.81      352.87     23.58 o
   0   2   1     5387.30     4904.92    217.71 o
   1   2   1      536.93      465.68     55.52 o
   2   2   1     5972.15     5836.92    294.73 o
   3   2   1     2259.38     2474.76    126.03 o
   4   2   1       14.54        5.93     12.84 o
   5   2   1     2996.82     3210.79    120.48 o
   6   2   1     1641.33     1849.72    125.83 o
   7   2   1      987.33     1108.94     66.04 o
   8   2   1      403.20      442.00     67.99 o
   9   2   1       37.81       24.28     26.94 o
  10   2   1      391.17      241.75     78.75 o
 -10   3   1      127.39      110.63     48.04 o
  -9   3   1       76.54       76.11     31.68 o
  -8   3   1      376.77      449.71     56.35 o
  -7   3   1     1192.08     1370.07     74.46 o
  -6   3   1        8.62        3.89     14.34 o
  -5   3   1       57.17       53.84     15.64 o
  -4   3   1       62.09       86.38     45.67 o
  -3   3   1     1325.97     1246.43     55.42 o
  -2   3   1      279.03      311.78     19.76 o
  -1   3   1     1528.44     1307.02     67.69 o
   0   3   1     2831.42     2540.65    119.71 o
   1   3   1      416.58      359.39     18.39 o
   2   3   1      874.47      923.99     56.97 o
   3   3   1     3573.73     3434.83    179.97 o
   4   3   1      189.72      133.34     20.12 o
   5   3   1     1708.99     1819.64     87.32 o
   6   3   1       70.57       95.57     24.89 o
   7   3   1      220.75      216.01     36.70 o
   8   3   1     1576.66     1768.64    113.91 o
   9   3   1      308.01      424.32     55.93 o
  10   3   1      267.49      293.72     83.47 o
 -10   4   1      252.12      246.21     48.43 o
  -9   4   1      609.55      645.33     85.83 o
  -8   4   1      104.76       75.36     74.02 o
  -7   4   1      118.09      160.71     75.20 o
  -6   4   1      581.87      670.46     60.95 o
  -5   4   1     1854.23     1774.65    107.69 o
  -4   4   1     1053.55      966.52     48.44 o
  -3   4   1       48.15       33.73      8.93 o
  -2   4   1       75.89       92.07     25.99 o
  -1   4   1     3413.71     3267.42    152.16 o
   0   4   1     6465.86     6015.22    270.89 o
   1   4   1    11487.16    11244.40    529.24 o
   2   4   1     1585.01     1502.22     82.88 o
   3   4   1       53.49       44.02     14.75 o
   4   4   1      281.97      269.08     32.48 o
   5   4   1     1253.25     1323.74     85.48 o
   6   4   1      526.35      474.95     57.09 o
   7   4   1      311.53      313.10     43.34 o
   8   4   1      286.06      283.68     62.21 o
   9   4   1        4.32      -14.83     24.32 o
  10   4   1      224.09      236.32     47.82 o
 -10   5   1       54.38       58.46     33.68 o
  -9   5   1       36.96       18.37     30.01 o
  -8   5   1      280.73      305.13     48.99 o
  -7   5   1     1240.30     1171.42     94.38 o
  -6   5   1      329.60      357.51     45.10 o
  -5   5   1      678.69      764.08     70.87 o
  -4   5   1       86.82      109.40     21.70 o
  -3   5   1     1274.38     1279.05     55.60 o
  -2   5   1     1574.98     1599.68     88.98 o
  -1   5   1     7069.50     6735.17    324.29 o
   0   5   1     3802.20     3690.07    179.57 o
   1   5   1      606.46      595.05     35.99 o
   2   5   1      646.40      581.48     33.61 o
   3   5   1     2831.05     2786.84    144.76 o
   4   5   1      349.25      297.44     34.96 o
   5   5   1      680.46      742.22     61.06 o
   6   5   1       87.78       99.98     26.49 o
   7   5   1        1.53        4.60     19.52 o
   8   5   1     1356.76     1292.18    153.95 o
   9   5   1      498.06      494.11     62.66 o
  10   5   1      182.71      164.03     43.26 o
 -10   6   1      193.24      277.65     51.13 o
  -9   6   1      301.50      416.03     57.48 o
  -8   6   1       41.72        0.22     23.37 o
  -7   6   1      326.63      348.80     48.29 o
  -6   6   1      140.66      144.86     30.49 o
  -5   6   1      969.00     1122.65     77.10 o
  -4   6   1     1163.48     1078.89     51.75 o
  -3   6   1      231.95      262.00     22.94 o
  -2   6   1      470.03      483.90     31.96 o
  -1   6   1      875.38      862.96     66.54 o
   0   6   1     6071.71     6115.14    295.95 o
   1   6   1     5397.97     5460.53    258.61 o
   2   6   1      905.63      775.29     68.90 o
   3   6   1      225.69      217.19     46.85 o
   4   6   1      212.37      227.92     30.07 o
   5   6   1      501.44      513.19     50.28 o
   6   6   1      116.83      140.68     40.16 o
   7   6   1      234.94      244.23     44.89 o
   8   6   1      379.95      356.62     50.93 o
   9   6   1       35.13      -17.32     28.35 o
  10   6   1       91.93      101.35     39.90 o
 -10   7   1       73.62      117.33     63.78 o
  -9   7   1       59.36       40.32     32.57 o
  -8   7   1      261.62      284.95     87.01 o
  -7   7   1      993.51     1156.31    162.22 o
  -6   7   1       27.44       27.53     36.62 o
  -5   7   1      875.87      965.33     70.16 o
  -4   7   1     1529.12     1638.71    129.14 o
  -3   7   1      334.97      388.67     82.29 o
  -2   7   1     2436.68     2353.01    116.22 o
  -1   7   1      698.84      623.10     42.37 o
   0   7   1     1199.15     1269.22     71.27 o
   1   7   1      820.77      910.97     50.67 o
   2   7   1      287.94      281.25     38.59 o
   3   7   1      139.19      125.21     30.71 o
   4   7   1      238.47      254.03     33.66 o
   5   7   1      160.49      178.36     31.74 o
   6   7   1      180.37      192.94     35.37 o
   7   7   1       87.51      136.77     33.97 o
   8   7   1     1274.44     1175.74     97.20 o
   9   7   1      726.84      916.35     88.68 o
  -9   8   1      175.10      152.31     42.70 o
  -8   8   1       14.10       34.04     37.40 o
  -7   8   1       76.62       68.90     29.26 o
  -6   8   1       99.82      130.72     45.67 o
  -5   8   1      351.49      427.59     70.08 o
  -4   8   1      533.93      527.60     71.66 o
  -3   8   1      699.85      630.61     43.04 o
  -2   8   1       59.45       73.94     13.47 o
  -1   8   1     1160.44     1186.46     67.92 o
   0   8   1     1235.09     1333.98     73.49 o
   1   8   1      565.09      561.61     38.59 o
   2   8   1      112.06      100.37     13.77 o
   3   8   1      281.43      358.30     50.40 o
   4   8   1      171.88      140.96     37.80 o
   5   8   1       75.57      125.21     37.80 o
   6   8   1      663.19      772.65     92.13 o
   7   8   1      372.91      515.29     57.02 o
   8   8   1       49.87       57.89     31.50 o
   9   8   1      156.04      124.52     40.43 o
  -9   9   1        4.32       -3.15     42.52 o
  -8   9   1      227.66      226.79     66.15 o
  -7   9   1      999.58     1144.18    127.57 o
  -6   9   1       96.59       30.71     37.80 o
  -5   9   1      461.36      506.34     76.38 o
  -4   9   1      440.33      403.97     67.72 o
  -3   9   1      531.88      429.17     65.36 o
  -2   9   1      567.69      567.28     38.72 o
  -1   9   1      215.92      274.67     26.66 o
   0   9   1     1097.45     1016.57     65.68 o
   1   9   1       39.55       38.42     28.35 o
   2   9   1      491.66      523.27     35.05 o
   3   9   1      997.69     1091.42     91.35 o
   4   9   1     1225.32     1159.93    103.16 o
   5   9   1        6.70       15.75     26.77 o
   6   9   1      237.30      183.48     51.97 o
   7   9   1       35.81       14.96     34.65 o
   8   9   1      617.88      772.17    133.08 o
   9   9   1      126.71      113.38     57.48 o
  -8  10   1      139.75      239.39     66.93 o
  -7  10   1       19.42        7.09     38.59 o
  -6  10   1       35.73       33.86     37.80 o
  -5  10   1      435.95      534.69     77.96 o
  -4  10   1      233.28      288.21     53.55 o
  -3  10   1      993.18     1073.31     99.22 o
  -2  10   1       79.68       41.78     14.67 o
  -1  10   1      308.18      354.89     32.92 o
   0  10   1      740.73      736.74     50.10 o
   1  10   1     1586.26     1746.48     92.56 o
   2  10   1      426.45      525.24     63.78 o
   3  10   1      169.21      133.08     38.59 o
   4  10   1       14.76       -7.09     23.62 o
   5  10   1       37.88       44.10     31.50 o
   6  10   1      645.91      731.55     92.13 o
   7  10   1       71.08       81.90     44.89 o
   8  10   1       74.82       94.50     49.61 o
  -8  11   1      128.06      100.01     55.12 o
  -7  11   1      124.81      151.19     58.27 o
  -6  11   1      152.95      289.00     63.00 o
  -5  11   1       13.72       16.54     32.29 o
  -4  11   1       73.68      148.04     43.31 o
  -3  11   1      417.58      429.17     67.72 o
  -2  11   1     1250.89     1340.26    114.18 o
  -1  11   1      685.99      675.35     49.93 o
   0  11   1      218.29      287.06     30.63 o
   1  11   1      992.63     1009.57     62.42 o
   2  11   1      110.86      143.32     36.22 o
   3  11   1      701.69      635.48     80.32 o
   4  11   1      229.25      160.64     45.67 o
   5  11   1      200.63      219.70     53.55 o
   6  11   1      351.00      477.99     75.60 o
   7  11   1       56.58       32.29     38.59 o
   8  11   1      537.44      596.11     93.71 o
  -7  12   1       28.49       31.50     41.74 o
  -6  12   1       77.22       86.62     45.67 o
  -5  12   1       36.38       -9.45     33.07 o
  -4  12   1      176.33      217.34     53.55 o
  -3  12   1       59.14       46.46     34.65 o
  -2  12   1      192.06      152.77     43.31 o
  -1  12   1       68.02       63.51     19.39 o
   0  12   1      541.34      604.87     49.00 o
   1  12   1      409.76      480.35     62.21 o
   2  12   1       69.71       58.27     30.71 o
   3  12   1      144.50      267.74     51.19 o
   4  12   1       47.51       99.22     40.16 o
   5  12   1       53.53       46.46     36.22 o
   6  12   1      216.26      189.78     55.91 o
   7  12   1      223.98      382.71     73.23 o
  -6  13   1       54.16       44.10     43.31 o
  -5  13   1       55.93       61.42     40.16 o
  -4  13   1        5.48       35.44     37.01 o
  -3  13   1      119.54       66.15     38.59 o
  -2  13   1     1679.50     1704.07    148.04 o
  -1  13   1      282.06      266.95     52.76 o
   0  13   1       86.43       97.15     22.65 o
   1  13   1      207.45      214.19     45.67 o
   2  13   1       59.59       70.08     34.65 o
   3  13   1      151.76      133.87     43.31 o
   4  13   1       47.07       33.86     34.65 o
   5  13   1      272.79      293.72     60.63 o
   6  13   1       35.47      -27.56     34.65 o
  -5  14   1       19.64       25.99     43.31 o
  -4  14   1      205.56      188.99     55.91 o
  -3  14   1      107.46      132.29     47.25 o
  -2  14   1      152.66      238.60     51.19 o
  -1  14   1       53.70       11.81     30.71 o
   1  14   1       62.70       45.67     32.29 o
   2  14   1      264.58      369.32     63.78 o
   3  14   1      202.45      272.46     57.48 o
   4  14   1       56.59       66.15     41.74 o
   5  14   1      132.75      174.82     55.12 o
  -4  15   1       95.63       56.70     42.52 o
  -3  15   1      216.45      211.83     56.70 o
  -2  15   1      434.27      574.85     82.68 o
   1  15   1       20.86       32.29     34.65 o
   2  15   1       43.67      109.46     42.52 o
   3  15   1      400.71      451.22     74.81 o
   4  15   1       74.92      118.12     50.40 o
   2  16   1      154.92      219.70     55.12 o
  -2 -16   2      176.13      247.48     27.89 o
  -1 -16   2       43.27       69.89     17.39 o
   0 -16   2       61.45       93.74     17.16 o
   1 -16   2      291.48      430.36     45.20 o
   2 -16   2      123.63      183.38     31.90 o
  -4 -15   2       86.22       87.50     26.89 o
  -3 -15   2       92.08       97.41     21.95 o
  -2 -15   2      387.74      481.15     46.15 o
  -1 -15   2      212.31      344.87     50.79 o
   0 -15   2      109.93      187.89     19.86 o
   1 -15   2      119.46      153.94     24.66 o
   2 -15   2       28.61       26.67     13.36 o
   3 -15   2      233.73      259.89     37.12 o
   4 -15   2      103.85       89.01     24.00 o
  -5 -14   2      221.13      188.24     49.61 o
  -4 -14   2      150.88       98.49     23.04 o
  -3 -14   2      252.48      258.26     27.51 o
  -2 -14   2      397.92      489.29     31.58 o
  -1 -14   2       46.79       75.03     13.87 o
   0 -14   2        9.04       14.41     11.03 o
   1 -14   2      198.21      265.19     22.10 o
   2 -14   2      111.40      204.18     20.61 o
   3 -14   2      391.59      429.55     41.60 o
   4 -14   2        5.93       -9.79     15.09 o
   5 -14   2       76.37       69.12     40.95 o
  -6 -13   2       75.26       87.91     34.59 o
  -5 -13   2      103.33       77.14     21.80 o
  -4 -13   2      266.24      187.67     26.46 o
  -3 -13   2       44.33       66.90     15.06 o
  -2 -13   2      609.38      616.13     48.42 o
  -1 -13   2      237.86      316.61     23.07 o
   0 -13   2       15.62       24.06     10.20 o
   1 -13   2      208.91      264.67     21.13 o
   2 -13   2       16.32       25.95     11.63 o
   3 -13   2       89.20       78.51     16.45 o
   4 -13   2      193.58      146.08     27.00 o
   5 -13   2      334.35      266.16     33.85 o
   6 -13   2      166.18      114.39     41.34 o
  -7 -12   2       55.49       93.76     35.95 o
  -6 -12   2      134.36      145.86     26.94 o
  -5 -12   2      155.36      115.78     23.95 o
  -4 -12   2      504.11      431.95     69.70 o
  -3 -12   2      617.94      522.13     39.43 o
  -2 -12   2      495.63      479.12     31.24 o
  -1 -12   2      368.56      432.42     26.76 o
   0 -12   2       88.65       95.62     12.28 o
   1 -12   2      415.25      427.42     26.91 o
   2 -12   2       84.52       96.11     14.67 o
   3 -12   2      165.09      192.74     41.35 o
   4 -12   2      100.34       62.22     18.60 o
   5 -12   2      715.24      526.16     66.66 o
   6 -12   2      310.67      185.19     30.69 o
   7 -12   2       89.85       78.99     28.41 o
  -8 -11   2       89.30       48.70     59.45 o
  -7 -11   2      150.14      133.42     29.22 o
  -6 -11   2      110.41       81.21     22.71 o
  -5 -11   2      199.41      144.99     24.76 o
  -4 -11   2      141.55      107.40     20.02 o
  -3 -11   2      189.03      192.87     29.50 o
  -2 -11   2      522.53      555.95     36.26 o
  -1 -11   2     1108.74     1190.86     49.82 o
   0 -11   2      279.53      336.94     21.71 o
   1 -11   2      330.21      368.68     23.75 o
   2 -11   2       33.58       43.84     11.75 o
   3 -11   2      268.97      214.22     24.58 o
   4 -11   2      727.74      597.49     45.31 o
   5 -11   2      306.57      208.21     28.93 o
   6 -11   2      249.75      193.50     30.16 o
   7 -11   2       11.10       11.09     22.48 o
   8 -11   2      114.10       84.44     34.47 o
  -8 -10   2       67.37       64.73     27.76 o
  -7 -10   2      192.98      111.60     26.57 o
  -6 -10   2      101.20       54.80     30.70 o
  -5 -10   2      185.79      177.96     39.16 o
  -4 -10   2      488.07      404.74     47.33 o
  -3 -10   2      755.36      715.94     43.52 o
  -2 -10   2      822.03      759.05     43.38 o
  -1 -10   2       74.26       80.67     12.15 o
   0 -10   2      297.61      401.11     22.25 o
   1 -10   2      885.32      980.09     42.16 o
   2 -10   2     1180.59     1180.40     59.72 o
   3 -10   2      306.63      258.32     25.81 o
   4 -10   2       99.49       71.19     17.17 o
   5 -10   2      256.82      204.13     27.05 o
   6 -10   2      563.50      460.78     49.28 o
   7 -10   2       71.17       69.13     48.04 o
   8 -10   2      114.17      116.45     35.31 o
  -9  -9   2        5.40      -37.01     37.01 o
  -8  -9   2      229.85      146.18     35.83 o
  -7  -9   2      541.66      424.96     88.59 o
  -6  -9   2      502.84      413.21     39.45 o
  -5  -9   2      223.42      193.58     25.37 o
  -4  -9   2      131.69      101.36     18.43 o
  -3  -9   2      593.73      544.48     40.17 o
  -2  -9   2      524.49      501.71     30.82 o
  -1  -9   2      314.27      348.18     20.49 o
   0  -9   2     1215.92     1482.20     56.24 o
   1  -9   2      333.71      333.04     20.57 o
   2  -9   2       87.50       83.28     13.56 o
   3  -9   2      238.89      175.26     21.06 o
   4  -9   2     1158.61      849.84     68.34 o
   5  -9   2      292.88      308.53     38.19 o
   6  -9   2      228.19      167.75     31.46 o
   7  -9   2       61.42       63.20     33.07 o
   8  -9   2        0.98       39.89     27.82 o
   9  -9   2      146.06      109.81     40.30 o
  -9  -8   2      301.34      294.62     49.47 o
  -8  -8   2      123.20       96.40     32.24 o
  -7  -8   2      358.05      359.97     46.21 o
  -6  -8   2        7.38       14.53     19.71 o
  -5  -8   2      260.13      217.86     26.11 o
  -4  -8   2     1026.65      898.56     52.26 o
  -3  -8   2      627.95      617.35     38.60 o
  -2  -8   2      816.61      773.97     41.04 o
  -1  -8   2     1735.79     1841.98     69.42 o
   0  -8   2      473.34      493.98     23.71 o
   1  -8   2       79.75       84.00     15.57 o
   2  -8   2      174.90      137.24     15.83 o
   3  -8   2      213.75      175.40     19.37 o
   4  -8   2      335.12      235.52     29.23 o
   5  -8   2       55.53       48.06     19.76 o
   6  -8   2      852.93      847.66     74.81 o
   7  -8   2      614.43      542.59     58.74 o
   8  -8   2       80.80       48.56     29.13 o
   9  -8   2      223.90      239.36     46.13 o
 -10  -7   2      126.80       91.85     39.91 o
  -9  -7   2      188.40      148.96     39.23 o
  -8  -7   2      337.49      337.52     48.70 o
  -7  -7   2      660.71      593.84     60.14 o
  -6  -7   2      229.11      206.43     32.01 o
  -5  -7   2       30.64       14.79     15.00 o
  -4  -7   2      409.66      353.96     30.02 o
  -3  -7   2      544.52      542.22     34.21 o
  -2  -7   2     1053.89     1041.64     50.73 o
  -1  -7   2     1021.52     1123.92     50.15 o
   0  -7   2     1046.27     1056.75     42.06 o
   1  -7   2      251.82      274.77     24.51 o
   2  -7   2      241.15      271.14     21.86 o
   3  -7   2      114.65      107.66     17.26 o
   4  -7   2      415.94      376.50     37.58 o
   5  -7   2     1349.37     1208.74     81.57 o
   6  -7   2      197.13       98.51     37.01 o
   7  -7   2      187.44      122.36     30.94 o
   8  -7   2       82.48       77.95     32.01 o
 -10  -6   2      168.61      104.00     42.70 o
  -9  -6   2      300.02      218.87     45.29 o
  -8  -6   2      100.27      105.82     31.72 o
  -7  -6   2      702.06      685.91     65.59 o
  -6  -6   2       84.13       57.70     22.65 o
  -5  -6   2      308.89      255.10     31.93 o
  -4  -6   2     2099.42     1843.53    106.60 o
  -3  -6   2     5716.86     5090.55    224.54 o
  -2  -6   2     2574.72     2582.56    111.38 o
  -1  -6   2       26.11        4.66     10.60 o
   0  -6   2      525.77      538.98     23.38 o
   1  -6   2     1927.81     1879.81    114.49 o
   2  -6   2      660.80      875.59     51.78 o
   3  -6   2      521.90      443.29     35.62 o
   4  -6   2      646.64      606.71     46.99 o
   5  -6   2      298.11      283.19     35.07 o
   6  -6   2     1033.74      941.83     72.11 o
   7  -6   2      708.55      625.77     65.08 o
   8  -6   2      274.69      171.19     59.45 o
   9  -6   2      131.90       72.06     36.70 o
  10  -6   2       36.01      -28.97     37.80 o
 -10  -5   2      204.40      227.31     50.33 o
  -9  -5   2      189.41      193.02     42.02 o
  -8  -5   2       12.25       30.07     36.22 o
  -7  -5   2      445.32      450.24     51.58 o
  -6  -5   2      133.39       96.27     26.66 o
  -5  -5   2      183.23      169.48     26.66 o
  -4  -5   2      278.66      245.47     27.46 o
  -3  -5   2       47.95       56.72     12.99 o
  -2  -5   2     5254.08     5087.41    263.84 o
  -1  -5   2     8811.87     8805.33    350.07 o
   0  -5   2     2982.70     2717.88     98.12 o
   1  -5   2     3472.13     3378.07    166.71 o
   2  -5   2       65.89       38.48     10.24 o
   3  -5   2      672.11      660.42     60.24 o
   4  -5   2     1042.97      929.03     61.80 o
   5  -5   2     1454.06     1448.54     92.71 o
   6  -5   2      214.10      212.20     35.07 o
   7  -5   2      180.58      133.49     59.45 o
   8  -5   2      401.27      353.79     52.06 o
   9  -5   2      348.85      364.60     80.32 o
  10  -5   2       60.10      109.83     43.98 o
 -10  -4   2      183.92      216.76     49.97 o
  -9  -4   2      516.17      574.35     68.13 o
  -8  -4   2      394.29      451.73     81.11 o
  -7  -4   2      177.25      164.13     39.37 o
  -6  -4   2      314.76      374.38     42.94 o
  -5  -4   2      689.86      728.23     55.71 o
  -4  -4   2     1320.12     1292.49     78.20 o
  -3  -4   2     3164.69     2883.38    156.44 o
  -2  -4   2     4912.19     4683.97    315.13 o
  -1  -4   2      546.02      604.93     28.79 o
   0  -4   2      378.20      353.00     29.73 o
   1  -4   2    10147.12    10058.62    494.46 o
   2  -4   2      152.97      157.44     26.38 o
   3  -4   2     1597.85     1576.88    123.63 o
   4  -4   2     1296.25     1347.54     79.89 o
   5  -4   2      150.64      191.41     34.65 o
   6  -4   2     1114.82     1031.55     75.97 o
   7  -4   2       37.27       45.82     26.90 o
   8  -4   2     1115.70     1293.80    150.41 o
   9  -4   2       47.36       26.95     36.44 o
  10  -4   2       16.59        6.93     62.60 o
 -10  -3   2      318.84      275.78     54.99 o
  -9  -3   2       22.69       -3.52     27.36 o
  -8  -3   2       46.45       29.09     27.52 o
  -7  -3   2      399.91      447.83     53.12 o
  -6  -3   2      583.73      587.93     44.50 o
  -5  -3   2      573.49      661.02     55.38 o
  -4  -3   2     1091.40     1209.58     73.96 o
  -3  -3   2      332.25      344.82     30.81 o
  -2  -3   2     2071.08     1849.60    101.03 o
  -1  -3   2      446.71      444.01     34.92 o
   0  -3   2     1197.96     1098.30     40.73 o
   1  -3   2     4322.07     4566.31    217.99 o
   2  -3   2      195.01      229.16     21.43 o
   3  -3   2      984.98     1066.19    109.46 o
   4  -3   2     2496.77     2386.71    100.61 o
   5  -3   2     1016.31      999.52     50.34 o
   6  -3   2     1150.05     1259.41     83.80 o
   7  -3   2      317.23      378.92     50.28 o
   8  -3   2      796.20      774.28    105.52 o
   9  -3   2      412.66      498.67     67.65 o
  10  -3   2      538.72      607.28     78.30 o
 -11  -2   2       23.72        4.36     44.89 o
 -10  -2   2      286.27      273.57     54.99 o
  -9  -2   2       68.99       82.44     35.87 o
  -8  -2   2      203.86      216.83     41.66 o
  -7  -2   2       61.50       66.04     27.68 o
  -6  -2   2     1145.49     1258.71     66.29 o
  -5  -2   2     1163.64     1282.59     65.18 o
  -4  -2   2     7003.88     7035.48    523.27 o
  -3  -2   2     1367.07     1265.53     71.47 o
  -2  -2   2      329.83      311.48     25.45 o
  -1  -2   2     6894.96     7008.62    345.49 o
   0  -2   2     4490.88     4078.67    204.45 o
   1  -2   2     6024.31     6150.31    293.44 o
   2  -2   2      110.46      133.38     16.12 o
   3  -2   2      174.40      183.16     14.33 o
   4  -2   2      142.95      163.71     15.80 o
   5  -2   2      500.84      587.17     35.89 o
   6  -2   2     1659.72     1787.24     84.01 o
   7  -2   2       15.59       17.94     23.62 o
   8  -2   2     1211.04     1370.89    100.06 o
   9  -2   2      145.48      127.69     67.72 o
  10  -2   2       61.79       43.86     40.55 o
 -11  -1   2      245.21      281.10     59.46 o
 -10  -1   2        9.66       10.39     34.96 o
  -9  -1   2      212.94      133.79     41.97 o
  -8  -1   2       11.83        9.42     19.10 o
  -7  -1   2       49.47       72.41     21.55 o
  -6  -1   2     2191.83     2355.88     94.90 o
  -5  -1   2     2712.82     2702.25    133.19 o
  -4  -1   2     4644.27     4999.71    205.24 o
  -3  -1   2      827.58      809.46     41.83 o
  -2  -1   2      508.26      618.95     51.97 o
  -1  -1   2     1458.99     1456.11     59.05 o
   0  -1   2      240.58      247.94     13.02 o
   1  -1   2     1900.69     1798.39     71.69 o
   2  -1   2      469.21      401.59     21.16 o
   3  -1   2     1887.87     1816.74     78.11 o
   4  -1   2     1600.42     1625.86     77.71 o
   5  -1   2     2420.97     2411.84    109.42 o
   6  -1   2     1197.56     1271.14     73.83 o
   7  -1   2      119.00      100.84     20.96 o
   8  -1   2      307.70      396.89     85.05 o
   9  -1   2      458.60      534.74     68.73 o
  10  -1   2      172.12      238.94     51.26 o
 -11   0   2      124.99      139.95     49.78 o
 -10   0   2       89.16      160.25     45.10 o
  -9   0   2      283.14      243.33     48.99 o
  -8   0   2      270.15      280.73     35.85 o
  -7   0   2      393.59      491.83     43.88 o
  -6   0   2      270.00      297.20     27.81 o
  -5   0   2      914.53     1058.86     51.03 o
  -4   0   2    20873.51    22467.06    891.77 o
  -3   0   2    11395.37    10845.49    472.98 o
  -2   0   2     1351.42     1362.22     58.51 o
  -1   0   2      115.54      105.19     16.25 o
   0   0   2       31.03       29.42      9.45 o
   1   0   2    13057.47    12845.85    503.57 o
   2   0   2       96.89      161.57     17.11 o
   3   0   2     3979.44     4054.68    165.97 o
   4   0   2        1.54        7.32      9.00 o
   5   0   2       23.83       38.95     13.53 o
   6   0   2     2122.18     2164.94    101.51 o
   7   0   2       95.27      144.03     24.83 o
   8   0   2      396.31      404.47    109.06 o
   9   0   2      188.72      212.34     48.32 o
  10   0   2       83.69      116.90     47.64 o
 -11   1   2      238.16      365.87     65.68 o
 -10   1   2        6.95      -16.39     40.16 o
  -9   1   2      211.18      223.76     35.59 o
  -8   1   2       11.50       12.58     18.54 o
  -7   1   2       55.02       63.20     18.78 o
  -6   1   2     2195.53     2270.57     93.22 o
  -5   1   2     2720.19     2776.66    104.65 o
  -4   1   2     4674.37     4863.80    174.59 o
  -3   1   2      821.31      749.01     38.44 o
  -2   1   2      474.01      581.15     52.76 o
  -1   1   2     1461.31     1460.77    125.99 o
   0   1   2      213.61      214.69     12.22 o
   1   1   2     1902.17     1786.61     98.52 o
   2   1   2      472.98      435.90     28.57 o
   3   1   2     1901.44     1833.85    108.61 o
   4   1   2     1608.31     1540.10     72.63 o
   5   1   2     2422.09     2552.97    111.55 o
   6   1   2     1178.03     1332.27     68.36 o
   7   1   2      119.56      123.90     23.46 o
   8   1   2      311.95      369.57     40.07 o
   9   1   2      457.98      524.35     68.16 o
  10   1   2      173.45      168.52     77.17 o
 -11   2   2       24.52      -15.75     55.12 o
 -10   2   2      298.82      303.59     56.35 o
  -9   2   2       63.14      107.27     34.11 o
  -8   2   2      220.48      301.93     37.38 o
  -7   2   2       58.03       37.79     18.86 o
  -6   2   2     1145.01     1190.05     66.37 o
  -5   2   2     1136.14     1084.22     51.63 o
  -4   2   2     6974.92     7011.90    243.40 o
  -3   2   2     1350.06     1195.46     48.96 o
  -2   2   2      351.03      394.92     25.71 o
  -1   2   2     6870.73     6889.52    450.43 o
   0   2   2     4552.88     4347.58    267.74 o
   1   2   2     6004.92     5623.32    281.90 o
   2   2   2       91.81      103.27     13.77 o
   3   2   2      189.88      221.23     21.37 o
   4   2   2      139.27      139.77     19.82 o
   5   2   2      488.39      543.74     36.00 o
   6   2   2     1669.38     1718.16     88.89 o
   7   2   2       20.39       27.13     21.11 o
   8   2   2     1215.30     1299.59     94.72 o
   9   2   2      138.76      147.26     59.85 o
  10   2   2       63.26       49.61     55.12 o
 -10   3   2      309.13      324.04     55.15 o
  -9   3   2       21.12       15.08     29.32 o
  -8   3   2       50.69       64.68     23.12 o
  -7   3   2      416.41      513.30     45.07 o
  -6   3   2      568.15      615.49     47.27 o
  -5   3   2      580.99      660.34     46.72 o
  -4   3   2     1101.46     1218.95     50.71 o
  -3   3   2      337.92      397.37     26.12 o
  -2   3   2     2100.01     2025.20     97.53 o
  -1   3   2      486.55      451.06     28.69 o
   0   3   2     1139.09     1087.05     56.16 o
   1   3   2     4376.61     4203.36    169.02 o
   2   3   2      196.70      224.09     22.65 o
   3   3   2      950.04     1003.02     61.30 o
   4   3   2     2474.70     2314.32    127.39 o
   5   3   2     1052.82     1030.98     59.01 o
   6   3   2     1131.18     1119.39     81.15 o
   7   3   2      319.18      328.85     43.71 o
   8   3   2      799.93      929.55     78.90 o
   9   3   2      415.73      566.98     63.95 o
  10   3   2      536.17      607.92    117.33 o
 -10   4   2      194.96      250.65     48.91 o
  -9   4   2      518.43      533.82     66.09 o
  -8   4   2      393.08      431.99     54.84 o
  -7   4   2      188.11      218.02     37.03 o
  -6   4   2      314.98      333.10     42.83 o
  -5   4   2      707.96      682.22     60.32 o
  -4   4   2     1318.83     1331.25     61.86 o
  -3   4   2     3143.05     3070.40    123.76 o
  -2   4   2     4862.15     4654.76    221.10 o
  -1   4   2      551.54      568.33     35.98 o
   0   4   2      376.33      323.44     23.63 o
   1   4   2    10087.76     9885.18    456.86 o
   2   4   2      174.95      155.86     19.39 o
   3   4   2     1658.62     1744.85     92.11 o
   4   4   2     1277.09     1244.11     67.36 o
   5   4   2      147.84      137.66     25.89 o
   6   4   2     1114.10     1138.94     89.77 o
   7   4   2       33.33       59.02     37.40 o
   8   4   2     1114.66     1291.65     95.92 o
   9   4   2       51.18       63.09     56.70 o
  10   4   2       15.97       58.27     57.48 o
 -10   5   2      194.91      183.75     44.81 o
  -9   5   2      192.20      218.95     49.22 o
  -8   5   2       11.85       17.40     25.33 o
  -7   5   2      426.06      430.72     52.90 o
  -6   5   2      114.36      117.01     50.40 o
  -5   5   2      192.09      142.25     17.79 o
  -4   5   2      272.02      258.09     22.24 o
  -3   5   2       49.88       71.31     18.51 o
  -2   5   2     5304.41     5350.27    245.59 o
  -1   5   2     8812.66     8233.67    397.51 o
   0   5   2     2993.35     2686.54    131.40 o
   1   5   2     3504.76     3555.42    163.95 o
   2   5   2       65.61       76.76     14.91 o
   3   5   2      643.24      731.41     48.29 o
   4   5   2     1044.95     1004.05     64.17 o
   5   5   2     1463.72     1580.66    101.58 o
   6   5   2      210.34      233.70     36.32 o
   7   5   2      180.62      269.95     39.73 o
   8   5   2      406.04      433.44     54.85 o
   9   5   2      351.28      399.06     56.75 o
  10   5   2       57.22       82.97     38.98 o
 -10   6   2      176.53      165.01     72.84 o
  -9   6   2      294.77      316.64     67.33 o
  -8   6   2       91.95      182.86     40.08 o
  -7   6   2      725.37      756.46     72.78 o
  -6   6   2       84.16       74.59     26.71 o
  -5   6   2      313.98      309.61     39.67 o
  -4   6   2     2092.19     1986.31    101.51 o
  -3   6   2     5716.94     5698.02    255.83 o
  -2   6   2     2563.12     2515.69    127.15 o
  -1   6   2       27.42        8.47      8.10 o
   0   6   2      511.75      499.11     37.40 o
   1   6   2     1906.41     1839.45     93.21 o
   2   6   2      667.46      885.27     47.30 o
   3   6   2      518.77      548.00     43.89 o
   4   6   2      633.79      685.56     54.79 o
   5   6   2      306.06      293.08     37.51 o
   6   6   2     1040.23     1107.27     78.69 o
   7   6   2      702.93      848.67     73.20 o
   8   6   2      268.07      316.95     79.93 o
   9   6   2      129.54       92.22     35.11 o
  10   6   2       36.13       10.45     30.15 o
 -10   7   2      122.51      146.03    103.55 o
  -9   7   2      189.67      204.53     61.42 o
  -8   7   2      329.23      435.93     57.02 o
  -7   7   2      637.32      707.37     70.66 o
  -6   7   2      230.22      176.87     66.54 o
  -5   7   2       33.66        2.36     29.92 o
  -4   7   2      420.28      527.60     72.45 o
  -3   7   2      553.13      604.10     40.66 o
  -2   7   2     1051.29     1042.72     58.64 o
  -1   7   2     1015.22      946.74     58.08 o
   0   7   2     1066.48     1048.88     58.95 o
   1   7   2      253.35      295.19     32.68 o
   2   7   2      238.96      277.62     22.05 o
   3   7   2      113.60       85.83     27.56 o
   4   7   2      428.79      492.90     45.73 o
   5   7   2     1328.15     1437.74     87.23 o
   6   7   2      202.26      166.52     32.71 o
   7   7   2      186.37      239.07     41.78 o
   8   7   2       88.93       66.27     32.30 o
   9   7   2      653.42      669.60     75.55 o
  -9   8   2      302.03      273.43     52.62 o
  -8   8   2      118.67      125.53     38.14 o
  -7   8   2      361.06      325.22     71.66 o
  -6   8   2        7.38       11.02     33.07 o
  -5   8   2      275.29      311.84     62.21 o
  -4   8   2     1008.41     1067.80    111.03 o
  -3   8   2      638.21      586.38     41.73 o
  -2   8   2      819.99      806.47     53.94 o
  -1   8   2     1725.30     1762.98    122.45 o
   0   8   2      468.42      488.47     35.87 o
   1   8   2       86.81       85.19     31.10 o
   2   8   2      154.99      140.94     16.54 o
   3   8   2      217.89      179.54     36.22 o
   4   8   2      343.20      322.86     51.97 o
   5   8   2       53.59       47.79     21.52 o
   6   8   2      847.53      803.64     91.74 o
   7   8   2      622.78      708.35     70.48 o
   8   8   2       80.45       77.03     34.25 o
   9   8   2      217.37      152.09     44.51 o
  -9   9   2        5.40       17.32     44.89 o
  -8   9   2      223.01      100.80     55.91 o
  -7   9   2      553.43      573.27     91.35 o
  -6   9   2      502.87      430.74     79.53 o
  -5   9   2      213.96      229.15     53.55 o
  -4   9   2      135.24      112.61     40.16 o
  -3   9   2      601.96      531.54     75.60 o
  -2   9   2      515.51      455.83     35.89 o
  -1   9   2      312.07      314.44     30.08 o
   0   9   2     1226.23     1265.60     76.82 o
   1   9   2      343.05      347.13     51.58 o
   2   9   2       86.20       79.53     27.56 o
   3   9   2      240.66      301.60     48.04 o
   4   9   2     1151.85     1209.54     96.07 o
   5   9   2      290.22      256.71     53.55 o
   6   9   2      234.69      228.36     51.19 o
   7   9   2       61.72       24.02     26.86 o
   8   9   2        1.44       -4.18     28.11 o
   9   9   2      143.10      169.07     74.81 o
  -8  10   2       71.29       44.89     48.82 o
  -7  10   2      189.09       69.30     48.82 o
  -6  10   2      101.37      176.39     54.33 o
  -5  10   2      197.34      240.96     55.91 o
  -4  10   2      480.43      522.09     76.38 o
  -3  10   2      757.13      778.80     92.92 o
  -2  10   2      827.12      769.14     50.95 o
  -1  10   2       73.76       60.65     15.86 o
   0  10   2      294.90      337.08     33.68 o
   1  10   2      869.05      937.83     57.47 o
   2  10   2     1181.73     1185.13    102.37 o
   3  10   2      309.85      311.05     51.97 o
   4  10   2      100.17       32.29     26.77 o
   5  10   2      263.62      239.39     51.19 o
   6  10   2      563.70      617.37     85.83 o
   7  10   2       71.13       60.63     42.52 o
   8  10   2      118.81      120.48     51.97 o
  -8  11   2       86.21       16.54     46.46 o
  -7  11   2      151.02      158.28     58.27 o
  -6  11   2      106.60      128.36     50.40 o
  -5  11   2      196.14      243.33     59.85 o
  -4  11   2      138.90      203.95     50.40 o
  -3  11   2      185.96      186.63     48.82 o
  -2  11   2      527.71      607.13     77.17 o
  -1  11   2     1094.09     1177.98     70.07 o
   0  11   2      293.75      338.48     36.62 o
   1  11   2      343.52      375.62     52.76 o
   2  11   2       34.19       30.71     26.77 o
   3  11   2      280.24      305.54     51.97 o
   4  11   2      725.26      858.33     92.13 o
   5  11   2      294.38      252.78     53.55 o
   6  11   2      245.14      229.15     56.70 o
   7  11   2       10.81       29.14     37.01 o
  -7  12   2       57.78       34.65     45.67 o
  -6  12   2      134.44       69.30     46.46 o
  -5  12   2      155.60      187.42     57.48 o
  -4  12   2      511.43      471.69     74.02 o
  -3  12   2      614.38      758.33     89.77 o
  -2  12   2      492.16      490.59     70.87 o
  -1  12   2      372.49      446.97     40.80 o
   0  12   2       84.64       50.40     18.93 o
   1  12   2      392.94      412.63     59.06 o
   2  12   2       90.85       90.56     33.86 o
   3  12   2      158.76      263.80     51.19 o
   4  12   2       96.64       44.89     33.07 o
   5  12   2      725.83      783.53     92.92 o
   6  12   2      316.12      370.11     66.15 o
   7  12   2       86.90       13.39     40.95 o
  -6  13   2       75.91       36.22     45.67 o
  -5  13   2      102.96       66.15     44.89 o
  -4  13   2      261.82      229.94     59.06 o
  -3  13   2       44.59       37.80     37.80 o
  -2  13   2      622.48      713.44     87.41 o
  -1  13   2      229.95      233.09     51.19 o
   0  13   2       19.94        1.57     22.05 o
   1  13   2      218.40      189.78     44.10 o
   2  13   2       15.89       46.46     32.29 o
   3  13   2       93.33       92.13     37.80 o
   4  13   2      187.18      272.46     55.12 o
   5  13   2      330.29      374.83     66.93 o
   6  13   2      162.13      158.28     51.97 o
  -5  14   2      225.55      155.13     58.27 o
  -4  14   2      155.97      126.78     47.25 o
  -3  14   2      245.34      183.48     54.33 o
  -2  14   2      393.54      411.84     70.87 o
  -1  14   2       48.04       15.75     32.29 o
   0  14   2        7.99      -22.05     22.05 o
   1  14   2      191.82      204.74     48.04 o
   2  14   2      110.62      207.10     48.82 o
   3  14   2      395.78      511.85     74.81 o
   4  14   2        6.15        7.87     33.07 o
   5  14   2       79.13       37.80     39.37 o
  -4  15   2       89.33       92.13     48.82 o
  -3  15   2       94.50       33.07     40.95 o
  -2  15   2      397.82      476.42     77.17 o
   1  15   2      121.61      146.47     43.31 o
   2  15   2       28.74       22.84     35.44 o
   3  15   2      230.18      192.14     54.33 o
   4  15   2       99.88      111.03     48.04 o
   2  16   2      126.56      219.70     53.55 o
  -2 -16   3      495.59      620.40     83.08 o
  -1 -16   3      294.54      365.12     50.40 o
   0 -16   3       42.28       85.32     19.53 o
   1 -16   3       60.46      100.71     39.14 o
  -4 -15   3       49.57        9.52     20.31 o
  -3 -15   3       59.52       47.79     22.03 o
  -2 -15   3      247.31      305.01     29.02 o
  -1 -15   3      444.26      650.10     63.10 o
   0 -15   3      162.37      246.66     22.21 o
   1 -15   3      313.21      354.70     42.40 o
   2 -15   3       47.64       74.62     31.14 o
   3 -15   3       28.98        9.95     17.19 o
   4 -15   3        9.96        6.83     26.29 o
  -5 -14   3       84.66       64.00     30.81 o
  -4 -14   3      115.44      134.46     32.87 o
  -3 -14   3      176.68      167.41     27.55 o
  -2 -14   3      414.25      489.34     30.81 o
  -1 -14   3      254.05      387.84     26.58 o
   0 -14   3        6.11       18.61     12.28 o
   1 -14   3       89.37       94.47     15.06 o
   2 -14   3      150.33      167.07     19.36 o
   3 -14   3      181.90      210.13     37.28 o
   4 -14   3      123.84      128.69     25.23 o
   5 -14   3        1.78       13.36     27.38 o
  -6 -13   3      102.72      112.92     41.74 o
  -5 -13   3      630.19      507.81    153.56 o
  -4 -13   3      117.53       94.54     40.95 o
  -3 -13   3      145.85      114.09     16.92 o
  -2 -13   3        1.12       11.99     10.58 o
  -1 -13   3      254.60      318.80     22.81 o
   0 -13   3       97.65      108.81     14.74 o
   1 -13   3      162.69      208.67     19.24 o
   2 -13   3       99.04       80.96     17.50 o
   3 -13   3      229.28      199.68     20.98 o
   4 -13   3       35.16       42.41     19.20 o
   5 -13   3      140.76      104.14     30.69 o
   6 -13   3      198.13      100.43     64.97 o
  -7 -12   3      460.43      287.09     59.06 o
  -6 -12   3      444.58      336.50     49.75 o
  -5 -12   3       83.38       52.06     19.94 o
  -4 -12   3        5.45        2.21     14.86 o
  -3 -12   3      489.35      451.92     36.21 o
  -2 -12   3      184.75      231.04     19.89 o
  -1 -12   3       67.86       84.66     12.73 o
   0 -12   3      158.67      209.31     17.61 o
   1 -12   3      240.77      243.81     19.77 o
   2 -12   3      426.51      456.77     29.40 o
   3 -12   3      615.02      565.65     53.92 o
   4 -12   3       70.37       36.74     18.32 o
   5 -12   3      264.56      215.83     30.24 o
   6 -12   3       24.74       20.14     27.94 o
   7 -12   3      103.68       87.03     63.39 o
  -8 -11   3       26.51       51.50     34.42 o
  -7 -11   3      142.81      172.01     41.98 o
  -6 -11   3      333.76      223.43     63.78 o
  -5 -11   3      356.22      296.45     34.44 o
  -4 -11   3      443.58      392.90     52.17 o
  -3 -11   3      584.72      607.91     40.29 o
  -2 -11   3      332.88      365.61     24.01 o
  -1 -11   3      110.65      104.28     12.98 o
   0 -11   3      683.04      801.87     35.64 o
   1 -11   3      411.39      487.03     27.12 o
   2 -11   3      374.61      389.06     25.92 o
   3 -11   3     1196.77     1034.93     76.06 o
   4 -11   3      490.12      425.53     36.98 o
   5 -11   3       33.92       31.32     17.66 o
   6 -11   3      145.46       83.10     24.65 o
   7 -11   3       48.52       66.30     34.24 o
  -8 -10   3       87.65       69.65     36.24 o
  -7 -10   3      465.12      413.46     55.60 o
  -6 -10   3      209.65      151.66     27.36 o
  -5 -10   3      328.43      254.92     31.87 o
  -4 -10   3      160.39      124.25     19.34 o
  -3 -10   3      475.27      452.69     33.80 o
  -2 -10   3      786.07      782.20     60.01 o
  -1 -10   3      345.29      355.88     21.65 o
   0 -10   3        7.53        8.51      7.32 o
   1 -10   3      283.70      291.29     19.95 o
   2 -10   3     1951.93     1899.24     88.45 o
   3 -10   3     1415.40     1260.20     84.87 o
   4 -10   3      379.41      315.45     35.90 o
   5 -10   3       50.55       24.76     17.45 o
   6 -10   3       66.45       47.39     24.41 o
   7 -10   3       15.43      -19.35     23.10 o
   8 -10   3       45.33       53.09     32.01 o
  -9  -9   3       57.77       24.41     42.52 o
  -8  -9   3      176.92       65.36     44.10 o
  -7  -9   3      120.81       61.09     43.88 o
  -6  -9   3      539.68      467.84     41.85 o
  -5  -9   3       37.00       30.75     16.70 o
  -4  -9   3      574.17      494.46     37.15 o
  -3  -9   3      428.31      380.48     46.56 o
  -2  -9   3      485.74      479.94     31.63 o
  -1  -9   3      106.53      127.26     12.31 o
   0  -9   3     1611.64     1728.84     71.82 o
   1  -9   3     1062.90     1111.71     46.35 o
   2  -9   3      529.85      493.83     32.20 o
   3  -9   3      325.10      289.07     26.78 o
   4  -9   3      383.58      301.26     30.89 o
   5  -9   3      123.03       87.75     22.98 o
   6  -9   3       24.10        3.62     20.32 o
   7  -9   3       94.04       81.93     29.60 o
   8  -9   3       14.28      -17.88     26.66 o
  -9  -8   3      240.48      161.43     56.70 o
  -8  -8   3       80.84      101.32     31.94 o
  -7  -8   3      647.00      607.29     61.06 o
  -6  -8   3      163.46      157.13     29.45 o
  -5  -8   3      981.50      849.89     52.66 o
  -4  -8   3      572.93      560.54     38.47 o
  -3  -8   3      970.48      856.04     60.34 o
  -2  -8   3      418.59      430.27     26.77 o
  -1  -8   3      221.53      223.26     14.96 o
   0  -8   3       73.31       85.94      9.26 o
   1  -8   3      626.16      622.65     29.41 o
   2  -8   3      360.67      358.53     26.35 o
   3  -8   3      996.90      820.93     48.00 o
   4  -8   3      404.65      344.50     35.83 o
   5  -8   3       31.98       33.27     18.65 o
   6  -8   3      144.33      159.78     30.87 o
   7  -8   3      298.91      215.49     46.46 o
   8  -8   3      110.24       51.14     31.43 o
   9  -8   3      471.66      388.35     58.90 o
 -10  -7   3      222.12      101.58     59.06 o
  -9  -7   3      134.73       76.28     35.35 o
  -8  -7   3      326.43      349.47     90.95 o
  -7  -7   3      309.42      325.78     43.02 o
  -6  -7   3      208.44      205.32     31.17 o
  -5  -7   3     1634.93     1524.40    183.09 o
  -4  -7   3     1250.61     1048.74     76.43 o
  -3  -7   3      350.39      318.42     25.50 o
  -2  -7   3        1.97       -3.25      5.96 o
  -1  -7   3      128.15      121.84     14.05 o
   0  -7   3       30.74       57.47      9.43 o
   1  -7   3      935.54      972.53     46.00 o
   2  -7   3      918.20      822.43     42.03 o
   3  -7   3       24.31       22.74     11.32 o
   4  -7   3      399.60      319.50     33.91 o
   5  -7   3     1216.45     1028.82     73.22 o
   6  -7   3      178.31      134.67     52.76 o
   7  -7   3      451.20      433.41     51.49 o
   8  -7   3       41.01       -3.66     28.02 o
   9  -7   3      514.74      444.92     89.77 o
 -10  -6   3       41.86       48.56     66.15 o
  -9  -6   3      137.91      139.27     39.35 o
  -8  -6   3       58.35       63.69     29.45 o
  -7  -6   3      310.09      330.37     44.24 o
  -6  -6   3      240.93      238.39     34.47 o
  -5  -6   3      187.24      227.08     29.93 o
  -4  -6   3      975.94      876.10     57.58 o
  -3  -6   3     3952.96     3530.52    156.12 o
  -2  -6   3     3094.42     2749.60    118.84 o
  -1  -6   3      499.21      446.23     25.92 o
   0  -6   3      187.12      230.89     13.56 o
   1  -6   3      261.13      270.63     19.25 o
   2  -6   3      789.38      690.35     87.41 o
   3  -6   3      378.17      353.27     35.44 o
   4  -6   3      791.00      763.04     54.29 o
   5  -6   3     1491.23     1378.13     87.14 o
   6  -6   3      179.10      128.82     44.10 o
   7  -6   3      255.75      270.74     42.46 o
   8  -6   3      226.04      209.05     41.75 o
   9  -6   3      228.01      253.18     50.10 o
  10  -6   3       35.29      -47.25     47.25 o
 -10  -5   3       64.50       40.02     38.55 o
  -9  -5   3      163.49      108.36     37.99 o
  -8  -5   3        2.63       24.89     25.59 o
  -7  -5   3       68.43       28.95     43.31 o
  -6  -5   3      490.36      501.50     49.81 o
  -5  -5   3     3549.20     3496.67    190.97 o
  -4  -5   3     1940.25     1804.02    106.02 o
  -3  -5   3     1225.31     1118.22     56.35 o
  -2  -5   3      700.84      666.30     34.52 o
  -1  -5   3     1224.85     1116.28     50.68 o
   0  -5   3      981.95      790.83     31.03 o
   1  -5   3     3917.38     3901.10    199.61 o
   2  -5   3      219.23      202.83     31.50 o
   3  -5   3     1801.68     1784.41    102.37 o
   4  -5   3     1396.64     1347.20     81.29 o
   5  -5   3     1547.02     1406.95     90.20 o
   6  -5   3     1573.26     1516.28    100.50 o
   7  -5   3       40.08       69.20     28.38 o
   8  -5   3      107.45       75.97     33.66 o
   9  -5   3      154.18       91.83     50.00 o
  10  -5   3       48.39       39.05     40.64 o
 -10  -4   3      226.78      221.57     51.00 o
  -9  -4   3      216.29      197.56     44.54 o
  -8  -4   3      468.06      460.85     71.66 o
  -7  -4   3      111.73      171.29     38.98 o
  -6  -4   3      464.88      469.78     48.72 o
  -5  -4   3      528.59      536.20     48.36 o
  -4  -4   3     3273.13     3108.44    171.48 o
  -3  -4   3     2120.96     1990.80    111.06 o
  -2  -4   3     3591.37     3156.78    144.07 o
  -1  -4   3     1230.69     1156.49     90.95 o
   0  -4   3      104.33      112.19      7.67 o
   1  -4   3     3302.06     3180.22    163.98 o
   2  -4   3     1709.81     1633.60     88.24 o
   3  -4   3      297.14      375.17     57.09 o
   4  -4   3     1364.24     1341.77     82.12 o
   5  -4   3       76.85       88.68     33.47 o
   6  -4   3      630.09      533.69     56.16 o
   7  -4   3       98.93       45.65     31.89 o
   8  -4   3      805.79      830.51     82.39 o
   9  -4   3      247.69      274.78     51.64 o
  10  -4   3       40.61       90.27     44.82 o
 -10  -3   3      477.09      508.09     70.42 o
  -9  -3   3       45.80       34.97     31.89 o
  -8  -3   3       47.12       27.91     26.44 o
  -7  -3   3      140.72      130.29     24.65 o
  -6  -3   3      717.67      757.42     66.81 o
  -5  -3   3      938.72      880.81     76.74 o
  -4  -3   3     1399.30     1414.33    115.76 o
  -3  -3   3     1208.50     1170.38     74.81 o
  -2  -3   3     2765.86     2776.41    144.74 o
  -1  -3   3      973.68      958.51     48.96 o
   0  -3   3      397.05      406.59     23.68 o
   1  -3   3     2795.03     2696.90    114.03 o
   2  -3   3     2720.99     2907.63    149.51 o
   3  -3   3      887.84      878.21     55.67 o
   4  -3   3      627.76      667.23     50.67 o
   5  -3   3     1409.66     1467.02     67.55 o
   6  -3   3     3089.75     3053.54    178.46 o
   7  -3   3       43.61       54.20     28.08 o
   8  -3   3       52.92       17.35     28.19 o
   9  -3   3      229.95      188.07     47.59 o
  10  -3   3       71.58       85.39     42.04 o
 -11  -2   3       60.97       45.96     43.95 o
 -10  -2   3      124.05       64.89     41.16 o
  -9  -2   3      188.18      237.19     48.05 o
  -8  -2   3      719.92      748.31     77.17 o
  -7  -2   3      832.25      859.60     61.03 o
  -6  -2   3      979.21     1047.34     74.77 o
  -5  -2   3      179.34      215.42     25.10 o
  -4  -2   3     1302.63     1422.29     66.85 o
  -3  -2   3     3257.20     3021.28    161.45 o
  -2  -2   3      112.94      102.04     12.66 o
  -1  -2   3      223.18      204.97     10.82 o
   0  -2   3      332.61      345.77     14.01 o
   1  -2   3     1790.89     1854.62     66.88 o
   2  -2   3      134.38      138.97     21.62 o
   3  -2   3      352.68      453.35     24.99 o
   4  -2   3     2126.00     2187.93     93.42 o
   5  -2   3      155.85      170.73     20.08 o
   6  -2   3      450.85      536.20     55.65 o
   7  -2   3      420.10      533.22     59.02 o
   8  -2   3      330.82      366.63     55.40 o
   9  -2   3      523.85      568.47     71.17 o
  10  -2   3      108.00      135.49     69.30 o
 -11  -1   3        6.28      -23.86     37.67 o
 -10  -1   3      141.96      165.65     46.19 o
  -9  -1   3      419.94      429.86     60.14 o
  -8  -1   3      356.95      350.05     39.38 o
  -7  -1   3      448.28      510.71     50.40 o
  -6  -1   3     1667.23     1813.77     81.72 o
  -5  -1   3      905.12      810.57     48.99 o
  -4  -1   3     2247.10     2339.78    111.42 o
  -3  -1   3      738.92      769.16     55.08 o
  -2  -1   3      730.88      796.28     37.67 o
  -1  -1   3     1175.28     1078.79     65.36 o
   0  -1   3     6942.31     6685.13    255.75 o
   1  -1   3     2793.42     2857.76     96.47 o
   2  -1   3      920.92      911.18     50.88 o
   3  -1   3     1694.22     1764.26     78.50 o
   4  -1   3     2105.99     2137.79     93.78 o
   5  -1   3     2001.85     2033.79     92.23 o
   6  -1   3     2845.37     2980.62    134.90 o
   7  -1   3      338.60      347.12     55.12 o
   8  -1   3      235.91      261.33     47.73 o
   9  -1   3      663.41      757.49    136.62 o
  10  -1   3       11.99       49.75     41.26 o
 -11   0   3       64.63       87.79     45.01 o
 -10   0   3        2.78       37.41     35.33 o
  -9   0   3       22.62       66.35     35.99 o
  -8   0   3      129.28      142.00     27.86 o
  -7   0   3     1649.19     1792.06     79.38 o
  -6   0   3      258.76      318.74     28.40 o
  -5   0   3      247.38      267.14     26.34 o
  -4   0   3     1574.32     1738.08    123.58 o
  -3   0   3    11179.23    10812.23    366.38 o
  -2   0   3      744.51      718.84     34.51 o
  -1   0   3     1770.40     1814.82     88.51 o
   0   0   3        1.43       -2.52      2.52 o
   1   0   3      104.38      103.83     16.86 o
   2   0   3     2663.19     2364.31     85.38 o
   3   0   3       52.53       32.06      8.81 o
   4   0   3     2019.61     2216.00     96.52 o
   5   0   3      242.16      281.32     25.68 o
   6   0   3      380.59      453.48     38.07 o
   7   0   3      602.18      605.74     46.69 o
   8   0   3        3.86        6.12     37.40 o
   9   0   3      385.53      418.02    114.18 o
  10   0   3      112.04      157.28     50.59 o
 -11   1   3        8.76      -11.80     35.94 o
 -10   1   3      147.18      174.82     46.21 o
  -9   1   3      420.97      486.77     49.93 o
  -8   1   3      361.55      392.26     64.80 o
  -7   1   3      436.10      527.22     46.05 o
  -6   1   3     1638.91     1630.67     86.08 o
  -5   1   3      916.36      825.37     49.88 o
  -4   1   3     2261.27     2079.51     94.55 o
  -3   1   3      736.86      695.42     36.30 o
  -2   1   3      746.16      811.39     37.41 o
  -1   1   3     1175.00     1110.04     58.27 o
   0   1   3     6933.25     6577.44    321.16 o
   1   1   3     2796.31     2681.70    133.73 o
   2   1   3      892.60      838.80     42.84 o
   3   1   3     1684.96     1920.86     82.10 o
   4   1   3     2124.51     2169.44     84.14 o
   5   1   3     2002.03     2067.47     94.17 o
   6   1   3     2846.50     3169.61    202.33 o
   7   1   3      331.50      358.43     39.38 o
   8   1   3      235.34      283.74     36.13 o
   9   1   3      669.83      644.15    111.82 o
  10   1   3        8.98       44.10     59.06 o
 -11   2   3       57.60       36.48     41.66 o
 -10   2   3      127.14      132.00     33.63 o
  -9   2   3      177.68      175.55     34.21 o
  -8   2   3      710.22      802.48     62.36 o
  -7   2   3      831.32      984.56    103.14 o
  -6   2   3     1002.35     1091.33     64.14 o
  -5   2   3      180.48      174.14     23.44 o
  -4   2   3     1298.91     1289.87     54.77 o
  -3   2   3     3248.85     3134.39    128.44 o
  -2   2   3       95.15       94.63     10.71 o
  -1   2   3      216.81      243.33     22.84 o
   0   2   3      332.60      327.72     24.41 o
   1   2   3     1768.66     1883.82     89.33 o
   2   2   3      150.34      133.98     18.91 o
   3   2   3      372.80      472.52     32.80 o
   4   2   3     2092.70     2108.97     97.66 o
   5   2   3      161.51      144.47     21.84 o
   6   2   3      457.23      526.96     50.45 o
   7   2   3      418.38      525.00     98.83 o
   8   2   3      328.56      421.51     55.12 o
   9   2   3      515.97      470.90     96.86 o
  10   2   3      106.16       69.30     65.36 o
 -10   3   3      484.68      683.66     74.44 o
  -9   3   3       53.30       64.40     27.32 o
  -8   3   3       48.53       35.56     21.05 o
  -7   3   3      133.98      172.99     35.58 o
  -6   3   3      719.14      860.94     66.76 o
  -5   3   3      935.38      907.06     43.19 o
  -4   3   3     1382.92     1419.13     76.27 o
  -3   3   3     1221.51     1391.44     53.06 o
  -2   3   3     2792.93     2925.43    189.78 o
  -1   3   3      945.61      934.72     67.72 o
   0   3   3      415.88      389.79     33.07 o
   1   3   3     2857.59     2701.16    133.85 o
   2   3   3     2678.64     2842.37    144.79 o
   3   3   3      880.63      862.14     54.37 o
   4   3   3      632.03      625.71     57.09 o
   5   3   3     1393.00     1431.75     88.46 o
   6   3   3     3111.97     3239.34    172.21 o
   7   3   3       50.13       48.27     48.43 o
   8   3   3       52.79       65.54     26.80 o
   9   3   3      234.97      314.22     47.47 o
  10   3   3       70.24       79.53     66.15 o
 -10   4   3      230.98      268.40     50.29 o
  -9   4   3      202.95      279.68     49.09 o
  -8   4   3      461.65      578.99     84.26 o
  -7   4   3      113.75      166.10     35.91 o
  -6   4   3      449.59      474.71     51.64 o
  -5   4   3      530.34      570.15     37.67 o
  -4   4   3     3321.11     3323.05    136.08 o
  -3   4   3     2103.90     2149.82    108.08 o
  -2   4   3     3579.54     3252.88    156.67 o
  -1   4   3     1243.38     1213.52     63.66 o
   0   4   3      102.66       92.81     13.23 o
   1   4   3     3262.37     3274.88    128.82 o
   2   4   3     1692.38     1625.07     87.40 o
   3   4   3      319.12      458.57     37.67 o
   4   4   3     1376.73     1346.12     80.14 o
   5   4   3       76.16       88.43     21.69 o
   6   4   3      622.53      612.78     56.27 o
   7   4   3       92.66       46.46     23.37 o
   8   4   3      807.70      949.37     81.73 o
   9   4   3      242.68      249.71     83.08 o
  10   4   3       40.44      -25.99     52.76 o
 -10   5   3       60.38       50.24     39.37 o
  -9   5   3      175.86      197.93     42.27 o
  -8   5   3        2.40       -6.77     21.86 o
  -7   5   3       68.52       14.16     39.37 o
  -6   5   3      513.77      518.43     74.42 o
  -5   5   3     3533.62     3607.31    149.76 o
  -4   5   3     1942.26     1964.57     85.74 o
  -3   5   3     1243.07     1220.21     67.35 o
  -2   5   3      692.96      693.44     43.63 o
  -1   5   3     1207.15     1134.56     61.55 o
   0   5   3      988.81      716.00     50.00 o
   1   5   3     3944.00     4001.48    187.08 o
   2   5   3      212.85      186.62     26.77 o
   3   5   3     1811.64     1784.40     98.88 o
   4   5   3     1392.96     1336.84     89.38 o
   5   5   3     1555.32     1476.86     90.14 o
   6   5   3     1582.85     1619.77    105.91 o
   7   5   3       43.66       30.45     23.45 o
   8   5   3      107.86      131.58     35.94 o
   9   5   3      156.87      178.02     57.88 o
  10   5   3       44.04       -4.62     30.98 o
 -10   6   3       43.05      107.64     40.04 o
  -9   6   3      130.97      154.00     40.92 o
  -8   6   3       47.90       17.07     26.15 o
  -7   6   3      323.19      337.33     50.00 o
  -6   6   3      230.74      212.74     36.39 o
  -5   6   3      188.31      249.22     59.45 o
  -4   6   3      962.23      925.91     59.29 o
  -3   6   3     3930.67     3786.97    179.91 o
  -2   6   3     3107.73     2799.98    137.85 o
  -1   6   3      506.82      475.42     32.62 o
   0   6   3      188.60      225.70     25.59 o
   1   6   3      254.59      319.35     25.61 o
   2   6   3      791.71      718.76     38.98 o
   3   6   3      360.81      363.46     35.28 o
   4   6   3      781.20      866.75     58.03 o
   5   6   3     1477.75     1357.98     87.12 o
   6   6   3      177.51      201.58     64.57 o
   7   6   3      260.62      229.56     40.24 o
   8   6   3      229.64      294.10     53.94 o
   9   6   3      227.99      245.80     98.43 o
 -10   7   3      210.44      328.63     91.35 o
  -9   7   3      140.07      193.30     44.82 o
  -8   7   3      330.92      501.03     62.00 o
  -7   7   3      308.66      331.28     49.32 o
  -6   7   3      205.55      103.16     46.46 o
  -5   7   3     1639.80     1820.62    148.04 o
  -4   7   3     1282.29     1259.53     68.87 o
  -3   7   3      340.23      327.23     43.31 o
  -2   7   3        1.41       -2.09      8.02 o
  -1   7   3      128.20      116.77     16.81 o
   0   7   3       25.43       43.37     18.51 o
   1   7   3      928.90      889.58     53.12 o
   2   7   3      943.30      956.47     49.00 o
   3   7   3       25.24       14.96     18.11 o
   4   7   3      406.59      419.53     41.72 o
   5   7   3     1230.32     1254.83    122.45 o
   6   7   3      172.14      184.22     34.81 o
   7   7   3      441.38      481.64     56.70 o
   8   7   3       41.06      -22.06     24.32 o
   9   7   3      515.89      513.09     65.06 o
  -9   8   3      246.69      252.78     69.30 o
  -8   8   3       73.57       50.40     49.61 o
  -7   8   3      654.14      932.36    116.54 o
  -6   8   3      162.17      206.32     59.85 o
  -5   8   3      983.99      926.84    111.82 o
  -4   8   3      554.06      577.21     83.47 o
  -3   8   3      964.02      960.85     64.18 o
  -2   8   3      427.75      388.23     32.43 o
  -1   8   3      211.82      222.67     45.67 o
   0   8   3       72.19       84.52     16.03 o
   1   8   3      608.29      674.90     60.24 o
   2   8   3      356.51      317.03     38.59 o
   3   8   3      984.79      972.52     82.68 o
   4   8   3      399.87      440.19     58.27 o
   5   8   3       31.16       45.83     22.51 o
   6   8   3      150.76      156.03     34.04 o
   7   8   3      294.53      382.65     50.22 o
   8   8   3      119.62       97.14     36.62 o
   9   8   3      473.82      552.23     67.69 o
  -9   9   3       57.49       73.23     55.12 o
  -8   9   3      179.98      214.19     66.93 o
  -7   9   3      126.04      279.55     69.30 o
  -6   9   3      542.62      555.16     88.20 o
  -5   9   3       38.13        4.72     32.29 o
  -4   9   3      583.99      471.69     75.60 o
  -3   9   3      420.91      425.10     36.36 o
  -2   9   3      493.49      545.41     51.19 o
  -1   9   3      102.22      112.08     19.07 o
   0   9   3     1617.57     1717.53     92.09 o
   1   9   3     1080.58     1114.76     63.71 o
   2   9   3      540.36      544.14     63.00 o
   3   9   3      322.23      366.17     52.76 o
   4   9   3      386.33      379.56     56.70 o
   5   9   3      115.26      126.78     37.80 o
   6   9   3       27.88       14.89     22.89 o
   7   9   3       91.16       37.36     28.37 o
   8   9   3       14.36       58.98     33.77 o
  -8  10   3       80.55        7.87     46.46 o
  -7  10   3      461.48      563.04     95.28 o
  -6  10   3      208.04      229.94     61.42 o
  -5  10   3      329.65      491.38     77.17 o
  -4  10   3      157.40       62.21     38.59 o
  -3  10   3      469.62      429.95     70.08 o
  -2  10   3      793.72      868.90     54.76 o
  -1  10   3      345.34      381.69     35.00 o
   0  10   3        7.93       21.48     13.89 o
   1  10   3      281.25      295.12     29.75 o
   2  10   3     1934.88     1876.53    148.04 o
   3  10   3     1426.00     1525.32    118.12 o
   4  10   3      385.61      379.56     58.27 o
   5  10   3       48.21       98.43     38.59 o
   6  10   3       70.28       88.98     38.59 o
   7  10   3       11.77       26.77     36.22 o
   8  10   3       43.07       29.92     38.59 o
  -8  11   3       27.43       13.39     47.25 o
  -7  11   3      147.25      110.24     54.33 o
  -6  11   3      337.90      226.79     63.00 o
  -5  11   3      352.53      251.20     63.00 o
  -4  11   3      441.46      511.06     79.53 o
  -3  11   3      595.95      612.65     85.05 o
  -2  11   3      327.07      352.66     35.11 o
  -1  11   3      103.27      114.38     21.00 o
   0  11   3      676.13      710.36     55.12 o
   1  11   3      427.37      470.90     61.42 o
   2  11   3      365.26      453.58     59.85 o
   3  11   3     1203.22     1186.71    103.16 o
   4  11   3      489.76      519.73     71.66 o
   5  11   3       32.28       15.75     30.71 o
   6  11   3      145.78      119.69     43.31 o
   7  11   3       51.03       30.71     38.59 o
  -7  12   3      460.65      492.95     88.20 o
  -6  12   3      437.61      463.03     85.83 o
  -5  12   3       83.82       97.65     48.04 o
  -4  12   3        4.19       -8.66     33.07 o
  -3  12   3      475.50      600.83     81.90 o
  -2  12   3      190.80      140.17     46.46 o
  -1  12   3       75.15       93.03     20.69 o
   0  12   3      160.35      198.12     27.57 o
   1  12   3      249.27      353.57     51.97 o
   2  12   3      417.53      509.49     67.72 o
   3  12   3      619.56      652.81     78.75 o
   4  12   3       73.26       82.68     33.86 o
   5  12   3      260.21      200.80     50.40 o
   6  12   3       23.12       43.31     36.22 o
   7  12   3      102.43       70.87     44.10 o
  -6  13   3      112.14       81.11     49.61 o
  -5  13   3      632.36      612.65     92.13 o
  -4  13   3      115.20       63.00     42.52 o
  -3  13   3      150.94       48.82     37.01 o
  -2  13   3        1.19        9.45     33.07 o
  -1  13   3      248.21      273.25     54.33 o
   0  13   3       85.92      111.82     32.29 o
   1  13   3      165.49      218.91     44.10 o
   2  13   3       93.15       79.53     33.86 o
   3  13   3      231.71      296.09     53.55 o
   4  13   3       32.65       -7.09     29.14 o
   5  13   3      145.25      194.50     52.76 o
   6  13   3      200.24      280.34     61.42 o
  -5  14   3       85.20       99.22     52.76 o
  -4  14   3      119.85      251.20     60.63 o
  -3  14   3      166.49      154.34     48.82 o
  -2  14   3      415.74      526.03     79.53 o
   0  14   3        6.42       32.29     26.77 o
   1  14   3       86.34      133.87     37.80 o
   2  14   3      154.74      169.30     45.67 o
   3  14   3      182.38      142.53     43.31 o
   4  14   3      123.36      226.79     55.91 o
   5  14   3        1.44      -32.29     32.29 o
  -4  15   3       52.58       29.92     40.95 o
  -3  15   3       59.06       68.51     45.67 o
  -2  15   3      251.87      212.62     59.06 o
   1  15   3      317.45      357.51     60.63 o
   2  15   3       47.09       35.44     34.65 o
   3  15   3       29.10       28.35     35.44 o
   4  15   3        8.71       38.59     39.37 o
  -2 -16   4      196.88      285.06     57.48 o
  -1 -16   4       91.26      117.49     27.77 o
   0 -16   4      182.61      233.70     33.19 o
   1 -16   4      119.20      190.80     37.80 o
  -4 -15   4      333.12      400.04     39.03 o
  -3 -15   4      236.96      336.95     54.59 o
  -2 -15   4      152.45      194.63     44.49 o
  -1 -15   4      239.51      289.90     36.18 o
   0 -15   4       18.44       34.22     15.09 o
   1 -15   4       22.63       30.14     14.94 o
   2 -15   4      395.45      451.40     46.26 o
   3 -15   4       42.05       23.05     19.29 o
  -5 -14   4      107.23       97.54     34.04 o
  -4 -14   4       47.83       44.81     21.01 o
  -3 -14   4      283.44      363.83     33.97 o
  -2 -14   4      416.13      580.88     47.82 o
  -1 -14   4      260.38      327.71     36.41 o
   0 -14   4        8.28       45.06     11.99 o
   1 -14   4        3.59       25.07     14.24 o
   2 -14   4       19.47       17.99     14.61 o
   3 -14   4      135.19      178.11     25.48 o
   4 -14   4      619.29      597.42     47.54 o
   5 -14   4       86.78       67.21     31.76 o
  -6 -13   4       70.81       31.77     31.58 o
  -5 -13   4      168.57      150.40     35.19 o
  -4 -13   4      106.00      129.33     30.41 o
  -3 -13   4      101.73      111.12     20.90 o
  -2 -13   4       32.54       31.88     11.95 o
  -1 -13   4      118.85      142.95     15.56 o
   0 -13   4       17.63       16.24     10.09 o
   1 -13   4       84.66       75.52     13.08 o
   2 -13   4       45.35       42.83     13.31 o
   3 -13   4      140.10      138.19     22.38 o
   4 -13   4       95.29       41.13     26.07 o
   5 -13   4      251.47      206.35     39.62 o
   6 -13   4      103.34      134.07     38.17 o
  -7 -12   4      577.61      446.30     62.79 o
  -6 -12   4      253.17      238.50     44.08 o
  -5 -12   4      101.67       82.60     35.83 o
  -4 -12   4      115.05       88.11     25.62 o
  -3 -12   4      360.01      289.24     57.22 o
  -2 -12   4      529.67      592.38     33.13 o
  -1 -12   4      632.91      777.93     46.12 o
   0 -12   4       63.54       60.86     10.96 o
   1 -12   4      225.86      272.27     20.72 o
   2 -12   4       53.59       47.51     12.41 o
   3 -12   4      206.74      160.21     18.86 o
   4 -12   4      177.51      152.63     32.48 o
   5 -12   4      159.54       85.20     31.15 o
   6 -12   4       61.31       57.88     32.04 o
   7 -12   4      220.80      145.68     53.55 o
  -8 -11   4      100.17       49.98     36.52 o
  -7 -11   4       23.30        1.15     28.37 o
  -6 -11   4       68.90       15.16     27.03 o
  -5 -11   4        9.87       17.74     23.00 o
  -4 -11   4       90.75       66.10     17.27 o
  -3 -11   4      284.86      237.92     24.27 o
  -2 -11   4      206.94      213.10     19.12 o
  -1 -11   4      434.43      466.33     26.51 o
   0 -11   4     1113.92     1283.17     62.85 o
   1 -11   4     1617.49     1758.74     70.10 o
   2 -11   4      168.52      179.45     17.92 o
   3 -11   4      665.50      515.99     39.04 o
   4 -11   4       26.10       26.38     16.12 o
   5 -11   4       50.26       32.27     18.33 o
   6 -11   4      162.93       95.01     40.55 o
   7 -11   4      449.58      359.08     73.23 o
  -8 -10   4      157.73       82.17     36.65 o
  -7 -10   4      175.54      179.37     39.69 o
  -6 -10   4      441.49      456.44    105.91 o
  -5 -10   4      123.06       90.23     23.68 o
  -4 -10   4      129.87      111.52     19.52 o
  -3 -10   4      218.98      198.66     21.55 o
  -2 -10   4     2220.77     2246.29    124.65 o
  -1 -10   4     2442.70     2800.09    102.19 o
   0 -10   4     1265.30     1391.13     54.87 o
   1 -10   4       23.04       35.90      9.47 o
   2 -10   4       72.67       71.19     14.49 o
   3 -10   4      248.11      193.79     22.96 o
   4 -10   4       10.05        2.09     13.47 o
   5 -10   4      125.87      115.85     22.15 o
   6 -10   4       17.67       27.67     33.47 o
   8 -10   4      347.54      197.65     63.78 o
  -9  -9   4      418.17      254.91     54.03 o
  -8  -9   4       48.58       75.40     34.08 o
  -7  -9   4      202.36      113.34     34.59 o
  -6  -9   4      181.02      173.25     27.09 o
  -5  -9   4       69.90       38.96     20.52 o
  -4  -9   4      243.35      184.49     31.42 o
  -3  -9   4      512.85      448.47     33.19 o
  -2  -9   4      107.05      111.46     14.43 o
  -1  -9   4      188.69      198.36     19.55 o
   0  -9   4     1631.34     1874.13     70.33 o
   1  -9   4     1695.42     1751.12     69.03 o
   2  -9   4      211.79      180.54     19.26 o
   3  -9   4       72.96       50.70     14.29 o
   4  -9   4      311.83      284.01     32.73 o
   5  -9   4       13.60        2.56     18.90 o
   6  -9   4      617.03      528.19     54.27 o
   7  -9   4      691.36      553.02     60.69 o
   8  -9   4      323.40      199.10     41.26 o
  -9  -8   4       95.27       98.43     50.40 o
  -8  -8   4      278.24      281.91     63.78 o
  -7  -8   4      671.86      575.38     58.65 o
  -6  -8   4      534.50      470.06     41.96 o
  -5  -8   4     1492.14     1319.40     71.13 o
  -4  -8   4      270.86      216.14     23.57 o
  -3  -8   4      221.54      182.88     28.81 o
  -2  -8   4     1215.55     1160.83     56.08 o
  -1  -8   4      707.75      737.80     31.86 o
   0  -8   4      658.70      702.77     30.46 o
   1  -8   4      822.21      784.32     45.24 o
   2  -8   4       50.40       42.83     10.81 o
   3  -8   4      112.38       62.90     31.50 o
   4  -8   4       46.01       35.71     15.30 o
   5  -8   4      309.54      329.56     38.98 o
   6  -8   4       19.27      -17.48     17.48 o
   7  -8   4      362.59      306.28     44.55 o
   8  -8   4      610.21      466.18     83.47 o
   9  -8   4      768.61      500.83     96.07 o
 -10  -7   4       18.58       18.11     43.31 o
  -9  -7   4      584.75      608.71    100.80 o
  -8  -7   4      104.14       72.97     30.81 o
  -7  -7   4       58.17       51.05     25.89 o
  -6  -7   4      121.60      111.45     26.17 o
  -5  -7   4      709.37      662.70     45.72 o
  -4  -7   4     1199.48      969.52     89.13 o
  -3  -7   4      560.93      510.91     33.71 o
  -2  -7   4      283.22      287.91     21.30 o
  -1  -7   4      909.04      948.90     44.36 o
   0  -7   4      531.94      585.11     36.83 o
   1  -7   4      306.35      295.00     21.05 o
   2  -7   4      379.11      324.35     23.33 o
   3  -7   4      328.64      291.42     28.81 o
   4  -7   4      772.32      643.34     51.91 o
   5  -7   4      400.34      432.30     44.20 o
   6  -7   4     1079.44     1037.37     75.93 o
   7  -7   4      423.89      361.73     48.66 o
   8  -7   4      209.65      147.64     38.37 o
   9  -7   4       17.69       11.98     33.95 o
 -10  -6   4       14.95       27.56     48.04 o
  -9  -6   4      128.67      140.47     39.25 o
  -8  -6   4       70.92       70.83     30.90 o
  -7  -6   4     1366.49     1310.62     90.76 o
  -6  -6   4      734.27      756.98     68.90 o
  -5  -6   4      359.98      346.86     68.12 o
  -4  -6   4      767.73      674.00     41.44 o
  -3  -6   4      793.28      746.00     41.64 o
  -2  -6   4     2731.97     2557.44    110.02 o
  -1  -6   4      230.86      229.12     15.87 o
   0  -6   4      265.17      272.34     14.93 o
   1  -6   4     1271.41     1349.36     75.24 o
   2  -6   4     1434.99     1394.61     68.64 o
   3  -6   4      631.13      584.30     43.71 o
   4  -6   4     1977.75     1799.31    104.12 o
   5  -6   4     1017.55      909.75     66.25 o
   6  -6   4      210.53      175.84     35.83 o
   7  -6   4      250.78      225.88     40.70 o
   8  -6   4      293.86      279.55     47.49 o
   9  -6   4      156.64      128.71     42.04 o
 -10  -5   4       29.48       20.44     48.82 o
  -9  -5   4      119.78      102.89     37.43 o
  -8  -5   4      124.62       95.93     31.72 o
  -7  -5   4       89.83       75.99     25.61 o
  -6  -5   4      409.96      458.60     47.80 o
  -5  -5   4     1305.75     1318.65     83.63 o
  -4  -5   4     4712.73     4256.15    224.92 o
  -3  -5   4      476.46      437.60     28.84 o
  -2  -5   4      942.98      925.60     44.57 o
  -1  -5   4      187.49      213.77     14.86 o
   0  -5   4      886.20      863.01     33.37 o
   1  -5   4     1922.42     1904.30    136.84 o
   2  -5   4     4418.75     4238.25    184.28 o
   3  -5   4     1121.54     1032.67     63.18 o
   4  -5   4      171.79      210.38     27.27 o
   5  -5   4     1354.07     1390.58     86.57 o
   6  -5   4      976.48     1069.20     76.84 o
   7  -5   4      130.63       90.11     31.16 o
   8  -5   4       62.72       45.60     31.84 o
   9  -5   4       38.40       69.04     38.07 o
  10  -5   4      193.03      186.97     50.28 o
 -10  -4   4       63.23      137.09     42.59 o
  -9  -4   4       14.61        4.03     29.20 o
  -8  -4   4      200.05      225.28     41.10 o
  -7  -4   4      774.74      830.85     72.54 o
  -6  -4   4      429.08      407.73     46.43 o
  -5  -4   4      792.50      714.80     55.36 o
  -4  -4   4       22.24       20.47     12.81 o
  -3  -4   4      902.35      817.37     71.66 o
  -2  -4   4     2978.74     2714.77    117.21 o
  -1  -4   4     1207.04     1122.38     54.62 o
   0  -4   4      599.45      611.48     49.44 o
   1  -4   4       60.97       89.16     11.36 o
   2  -4   4     2204.03     2186.82     96.99 o
   3  -4   4      167.39      151.56     20.88 o
   4  -4   4     1954.16     2080.24    118.05 o
   5  -4   4      639.74      643.21     57.07 o
   6  -4   4      148.06      141.84     31.43 o
   7  -4   4      103.15       72.22     45.67 o
   8  -4   4      222.39      268.22     47.32 o
   9  -4   4      507.41      473.71     90.95 o
  10  -4   4      156.64      157.95     49.81 o
 -10  -3   4      495.75      589.88    125.21 o
  -9  -3   4      403.97      440.88     60.41 o
  -8  -3   4      199.00      240.15     42.04 o
  -7  -3   4      315.92      389.46     47.89 o
  -6  -3   4      489.95      554.25     53.37 o
  -5  -3   4      864.56      875.97     61.88 o
  -4  -3   4     1868.70     1683.78    100.45 o
  -3  -3   4     1430.46     1418.83     82.92 o
  -2  -3   4      226.15      217.79     15.95 o
  -1  -3   4     3396.88     3377.75    119.47 o
   0  -3   4      700.01      724.19     26.59 o
   1  -3   4     2621.78     2453.11     88.77 o
   2  -3   4     1272.88     1180.66     47.32 o
   3  -3   4      205.27      239.27     26.44 o
   4  -3   4      310.96      317.10     35.08 o
   5  -3   4     1405.80     1337.90     87.37 o
   6  -3   4     1058.84     1240.57    126.39 o
   7  -3   4      574.54      618.39    118.12 o
   8  -3   4       44.24       63.29     34.64 o
   9  -3   4       79.87       27.54     36.62 o
  10  -3   4      432.10      401.63     66.93 o
 -11  -2   4       42.65      124.64     47.85 o
 -10  -2   4       86.96       66.22     37.77 o
  -9  -2   4      228.01      221.93     45.51 o
  -8  -2   4      389.55      410.24     94.89 o
  -7  -2   4      900.19     1004.38     92.13 o
  -6  -2   4      576.65      593.20     45.46 o
  -5  -2   4      912.14      985.64     54.49 o
  -4  -2   4     1453.67     1392.47     68.54 o
  -3  -2   4     2830.28     2705.47    144.72 o
  -2  -2   4      244.93      226.55     16.82 o
  -1  -2   4       11.22        7.45      3.15 o
   0  -2   4     3161.10     3190.13    107.62 o
   1  -2   4    22912.71    23272.09    771.23 o
   2  -2   4     1189.36     1186.99     46.63 o
   3  -2   4      873.62      864.11     39.83 o
   4  -2   4      945.95      908.83     44.31 o
   5  -2   4     1340.06     1382.56     65.81 o
   6  -2   4     1884.64     1890.92    118.83 o
   7  -2   4       34.26       29.04     26.77 o
   8  -2   4       16.83        4.92     27.56 o
   9  -2   4     1122.88     1413.06    117.21 o
  10  -2   4      206.47      185.16     53.00 o
 -11  -1   4       25.70       49.52     42.04 o
 -10  -1   4      221.84      359.83    122.45 o
  -9  -1   4      558.43      604.81     70.24 o
  -8  -1   4       36.61       73.59     23.25 o
  -7  -1   4       30.89       55.75     26.58 o
  -6  -1   4      252.81      280.82     30.05 o
  -5  -1   4     2212.18     2212.07    133.84 o
  -4  -1   4     3170.95     3256.22    175.60 o
  -3  -1   4     5781.51     5571.40    221.01 o
  -2  -1   4      259.14      283.01     21.27 o
  -1  -1   4      157.71      135.20      9.68 o
   0  -1   4     2623.50     2565.73     90.44 o
   1  -1   4     4784.65     4715.95    161.20 o
   2  -1   4     3298.43     3387.59    118.85 o
   3  -1   4      341.94      404.03     22.76 o
   4  -1   4      170.56      198.25     25.38 o
   5  -1   4     2141.56     2153.20     98.59 o
   6  -1   4     1382.07     1501.87     73.47 o
   7  -1   4      564.10      657.11     67.76 o
   8  -1   4      213.61      215.36     45.16 o
   9  -1   4      204.35      206.40     61.82 o
  10  -1   4       23.23        0.30     39.25 o
 -11   0   4       51.11       55.12     43.43 o
 -10   0   4       74.26       80.47     38.87 o
  -9   0   4       45.23        1.96     21.70 o
  -8   0   4       73.22       64.74     29.29 o
  -7   0   4      752.06      770.55     71.00 o
  -6   0   4     1334.29     1361.81     88.19 o
  -5   0   4      294.00      286.14     33.19 o
  -4   0   4        3.32        1.87      8.74 o
  -3   0   4     3701.11     3528.00    144.94 o
  -2   0   4     3807.20     3653.69    146.94 o
  -1   0   4      847.93      894.15     42.51 o
   0   0   4     1629.45     1563.55     56.64 o
   1   0   4       70.33       79.44      9.50 o
   2   0   4      106.00      103.08     11.95 o
   3   0   4     4672.97     4810.41    170.65 o
   4   0   4     2823.88     2868.61    107.58 o
   5   0   4     2081.21     2106.14     95.64 o
   6   0   4      219.56      281.62     28.24 o
   7   0   4     1009.82     1067.77     63.86 o
   8   0   4      398.52      489.84     73.63 o
   9   0   4      487.59      593.82     74.32 o
  10   0   4       81.74       62.21     63.78 o
 -11   1   4       22.10       45.86     57.48 o
 -10   1   4      217.18      250.86     70.08 o
  -9   1   4      560.99      613.54     55.92 o
  -8   1   4       42.91       42.32     22.62 o
  -7   1   4       31.47       29.75     19.33 o
  -6   1   4      243.83      232.18     28.93 o
  -5   1   4     2197.35     2092.12     95.72 o
  -4   1   4     3168.69     3083.35    132.58 o
  -3   1   4     5811.08     5415.27    220.50 o
  -2   1   4      256.59      277.55     18.10 o
  -1   1   4      164.80      120.91     10.63 o
   0   1   4     2666.63     2557.99    103.50 o
   1   1   4     4798.55     4630.65    184.96 o
   2   1   4     3225.20     3273.27    137.10 o
   3   1   4      356.58      420.26     28.14 o
   4   1   4      174.31      193.28     21.18 o
   5   1   4     2152.66     2280.99    115.25 o
   6   1   4     1381.62     1475.66     75.32 o
   7   1   4      575.63      654.89     64.97 o
   8   1   4      204.98      203.17     63.00 o
   9   1   4      204.42      174.03     70.87 o
  10   1   4       22.98       67.72     54.33 o
 -11   2   4       40.11       87.47     45.29 o
 -10   2   4       86.88       78.89     39.13 o
  -9   2   4      222.63      216.71     35.39 o
  -8   2   4      375.93      434.45     44.18 o
  -7   2   4      922.18     1049.04     65.60 o
  -6   2   4      579.50      586.16     46.92 o
  -5   2   4      914.71      881.43     43.99 o
  -4   2   4     1460.34     1375.56     64.22 o
  -3   2   4     2796.24     2784.25    115.38 o
  -2   2   4      228.32      211.04     19.76 o
  -1   2   4        8.63       18.11      9.45 o
   0   2   4     3090.21     2924.25    214.98 o
   1   2   4    22931.08    22724.89    992.37 o
   2   2   4     1223.58     1212.68     68.49 o
   3   2   4      845.43      813.88     44.95 o
   4   2   4      968.53      932.73     51.81 o
   5   2   4     1323.11     1399.18     83.86 o
   6   2   4     1868.87     1931.53    115.36 o
   7   2   4       35.01       38.01     20.56 o
   8   2   4       22.50       22.84     23.49 o
   9   2   4     1116.40     1081.97    158.28 o
  10   2   4      216.00      287.42     82.68 o
 -10   3   4      496.29      684.55     75.82 o
  -9   3   4      402.73      456.11     49.18 o
  -8   3   4      207.88      246.02     34.98 o
  -7   3   4      312.99      367.83     38.62 o
  -6   3   4      496.95      559.19     45.38 o
  -5   3   4      864.62      795.65     40.71 o
  -4   3   4     1867.92     1825.16     70.60 o
  -3   3   4     1432.37     1573.86     85.87 o
  -2   3   4      226.44      185.84     25.99 o
  -1   3   4     3430.44     3448.30    226.00 o
   0   3   4      713.91      740.22     55.91 o
   1   3   4     2641.58     2470.43    123.31 o
   2   3   4     1283.98     1261.30     67.16 o
   3   3   4      216.46      245.55     26.30 o
   4   3   4      305.86      338.85     30.56 o
   5   3   4     1408.74     1381.89     84.06 o
   6   3   4     1052.22     1138.44     78.32 o
   7   3   4      587.62      642.00     87.41 o
   8   3   4       38.60       55.50     25.83 o
   9   3   4       79.98       47.91     54.73 o
  10   3   4      429.26      508.70    109.46 o
 -10   4   4       60.64       99.60     51.19 o
  -9   4   4       15.86       39.77     32.30 o
  -8   4   4      206.80      185.54    100.80 o
  -7   4   4      767.38      833.56     76.35 o
  -6   4   4      429.55      547.46     44.69 o
  -5   4   4      783.69      729.00     44.76 o
  -4   4   4       21.52       18.11     10.43 o
  -3   4   4      896.00      908.96     93.31 o
  -2   4   4     2985.90     2874.24    186.63 o
  -1   4   4     1194.72     1096.94     79.53 o
   0   4   4      578.29      588.24     48.04 o
   1   4   4       60.05      108.38     25.20 o
   2   4   4     2174.77     2135.04    112.86 o
   3   4   4      148.46      140.06     20.96 o
   4   4   4     1980.10     2043.55    114.35 o
   5   4   4      641.10      637.05     54.80 o
   6   4   4      151.22      142.79     28.83 o
   7   4   4       99.00      100.12     28.18 o
   8   4   4      219.99      192.14     38.60 o
   9   4   4      507.87      521.91     61.91 o
  10   4   4      154.67      257.50     84.26 o
 -10   5   4       30.68       -5.16     32.57 o
  -9   5   4      118.12       72.16     43.31 o
  -8   5   4      133.72      140.12     36.87 o
  -7   5   4       88.41       81.56     51.58 o
  -6   5   4      419.58      533.63     92.13 o
  -5   5   4     1316.70     1380.42     69.61 o
  -4   5   4     4708.17     4359.89    213.75 o
  -3   5   4      491.28      458.14     36.13 o
  -2   5   4      951.16      949.99     55.24 o
  -1   5   4      193.24      194.71     21.55 o
   0   5   4      867.63      760.93     48.32 o
   1   5   4     1944.33     1800.21     92.15 o
   2   5   4     4461.07     4509.55    227.97 o
   3   5   4     1097.02     1023.74     63.45 o
   4   5   4      171.15      159.60     52.37 o
   5   5   4     1357.41     1265.43     83.85 o
   6   5   4      979.49      990.87     75.93 o
   7   5   4      124.74      135.48     48.43 o
   8   5   4       61.01       50.44     27.65 o
   9   5   4       38.52       17.28     29.21 o
  10   5   4      190.49      207.89     83.47 o
 -10   6   4       15.01       38.79     35.07 o
  -9   6   4      132.19       61.07     59.45 o
  -8   6   4       62.42       65.27     33.07 o
  -7   6   4     1350.94     1426.00    102.35 o
  -6   6   4      745.69      857.63     74.46 o
  -5   6   4      346.85      345.14     52.37 o
  -4   6   4      763.22      731.97     51.24 o
  -3   6   4      768.99      795.58     52.00 o
  -2   6   4     2725.97     2534.87    129.13 o
  -1   6   4      232.85      207.52     22.86 o
   0   6   4      274.26      267.81     25.16 o
   1   6   4     1267.57     1454.06     72.66 o
   2   6   4     1414.46     1463.75     78.48 o
   3   6   4      666.86      744.44     68.90 o
   4   6   4     1962.60     1765.46    102.65 o
   5   6   4     1008.77      988.36     67.88 o
   6   6   4      213.80      220.45     35.43 o
   7   6   4      254.00      284.41     42.14 o
   8   6   4      283.74      288.99     46.59 o
   9   6   4      161.09      141.96     52.76 o
 -10   7   4       15.55      -12.34     31.78 o
  -9   7   4      587.95      701.82     92.53 o
  -8   7   4      114.35      153.21     39.43 o
  -7   7   4       58.19      105.52     50.40 o
  -6   7   4      121.22      123.63     48.04 o
  -5   7   4      713.87      684.31     96.07 o
  -4   7   4     1210.26     1176.99     69.72 o
  -3   7   4      585.13      609.72     42.32 o
  -2   7   4      274.83      325.11     29.21 o
  -1   7   4      892.30      840.39     58.27 o
   0   7   4      533.47      544.93     38.79 o
   1   7   4      297.31      345.12     48.43 o
   2   7   4      374.44      367.64     46.85 o
   3   7   4      319.33      292.60     32.48 o
   4   7   4      780.23      826.01     70.87 o
   5   7   4      407.07      447.53     47.47 o
   6   7   4     1091.80     1065.75     79.66 o
   7   7   4      423.93      405.66     50.89 o
   8   7   4      214.09      166.81     39.18 o
   9   7   4       17.57      -13.44     27.78 o
  -9   8   4       98.39      147.26     64.57 o
  -8   8   4      264.38      304.75     78.75 o
  -7   8   4      675.44      655.96    103.16 o
  -6   8   4      544.04      534.69     89.77 o
  -5   8   4     1462.72     1411.92    133.08 o
  -4   8   4      272.97      271.48     34.25 o
  -3   8   4      209.28      202.72     43.31 o
  -2   8   4     1217.96     1178.34     67.52 o
  -1   8   4      713.90      748.46     49.22 o
   0   8   4      670.52      686.90     44.73 o
   1   8   4      825.15      811.44     48.70 o
   2   8   4       45.20       40.16     20.47 o
   3   8   4      122.92      133.87     31.50 o
   4   8   4       36.02       57.67     29.92 o
   5   8   4      300.36      389.95     45.51 o
   6   8   4       19.77       14.60     33.07 o
   7   8   4      359.47      383.53    115.36 o
   8   8   4      599.88      677.89     70.75 o
   9   8   4      773.84      949.71     87.02 o
  -9   9   4      416.40      507.91    100.01 o
  -8   9   4       54.73      124.42     57.48 o
  -7   9   4      200.64      274.04     73.23 o
  -6   9   4      186.95      178.75     58.27 o
  -5   9   4       80.78      181.12     54.33 o
  -4   9   4      256.60      271.67     60.63 o
  -3   9   4      519.79      516.49     42.45 o
  -2   9   4      102.57      121.70     19.20 o
  -1   9   4      185.05      202.10     24.90 o
   0   9   4     1618.56     1686.19     96.51 o
   1   9   4     1694.66     1807.69     94.10 o
   2   9   4      215.80      185.05     36.22 o
   3   9   4       67.78       77.96     26.77 o
   4   9   4      316.36      295.30     49.61 o
   5   9   4       10.94       17.32     25.20 o
   6   9   4      619.97      630.99     98.43 o
   7   9   4      702.26      723.54     77.96 o
   8   9   4      334.29      306.94     51.09 o
  -8  10   4      153.02      154.34     59.85 o
  -7  10   4      176.09      108.67     56.70 o
  -6  10   4      434.35      401.61     81.11 o
  -5  10   4      116.34      117.33     50.40 o
  -4  10   4      130.24       97.65     46.46 o
  -3  10   4      207.45      233.09     55.12 o
  -2  10   4     2213.34     2221.18    117.94 o
  -1  10   4     2464.95     2541.45    138.93 o
   0  10   4     1266.00     1277.58     76.79 o
   1  10   4       23.49       26.89     15.36 o
   2  10   4       74.60       99.22     29.14 o
   3  10   4      249.39      200.02     40.16 o
   4  10   4       13.98        0.79     21.26 o
   5  10   4      115.01       83.47     36.22 o
   6  10   4       16.70        7.09     29.92 o
   7  10   4      413.12      393.73     70.87 o
   8  10   4      347.15      278.76     63.78 o
  -8  11   4       99.92      140.96     60.63 o
  -7  11   4       23.31      -14.96     38.59 o
  -6  11   4       69.37       32.29     44.89 o
  -5  11   4        6.93       50.40     43.31 o
  -4  11   4       88.35       73.23     42.52 o
  -3  11   4      301.36      277.19     59.85 o
  -2  11   4      212.54      246.40     43.70 o
  -1  11   4      443.37      451.41     41.81 o
   0  11   4     1089.50     1142.72     72.28 o
   1  11   4     1635.75     1733.21    137.02 o
   2  11   4      172.83      233.09     43.31 o
   3  11   4      650.52      655.96     75.60 o
   4  11   4       27.12       18.11     27.56 o
   5  11   4       53.33       50.40     32.29 o
   6  11   4      152.77      143.32     46.46 o
   7  11   4      455.24      556.74     81.90 o
  -7  12   4      575.69      780.38    112.61 o
  -6  12   4      245.38      317.35     75.60 o
  -5  12   4      107.16      187.42     59.06 o
  -4  12   4      113.98       68.51     44.10 o
  -3  12   4      345.05      427.59     70.08 o
  -2  12   4      522.24      649.66     85.83 o
  -1  12   4      643.30      726.05     65.36 o
   0  12   4       57.83       74.81     27.56 o
   1  12   4      225.13      263.01     47.25 o
   2  12   4       54.64       35.44     26.77 o
   3  12   4      210.83      306.32     51.97 o
   4  12   4      183.81      243.33     49.61 o
   5  12   4      156.69      297.66     59.06 o
   6  12   4       59.59      -28.35     28.35 o
   7  12   4      216.51      229.94     60.63 o
  -6  13   4       73.62      129.93     57.48 o
  -5  13   4      165.37      203.95     63.78 o
  -4  13   4      106.07       95.28     50.40 o
  -3  13   4      109.53       73.23     44.10 o
  -2  13   4       32.53       63.00     41.74 o
  -1  13   4      123.26      115.98     25.35 o
   0  13   4       13.68       24.41     24.41 o
   1  13   4       86.09      113.39     35.44 o
   2  13   4       48.36       60.63     33.07 o
   3  13   4      134.96      149.62     43.31 o
   4  13   4       93.26       93.71     39.37 o
   5  13   4      246.76      277.97     59.85 o
   6  13   4      101.19       55.12     40.95 o
  -5  14   4      104.66      125.21     57.48 o
  -4  14   4       48.57       37.80     44.89 o
  -3  14   4      275.05      351.21     71.66 o
  -2  14   4      421.36      455.94     80.32 o
   0  14   4       10.30       13.39     25.99 o
   1  14   4        3.65       -7.87     25.99 o
   2  14   4       20.53        3.94     27.56 o
   3  14   4      135.17      260.65     55.12 o
   4  14   4      626.94      828.41     96.86 o
   5  14   4       92.00       55.12     40.95 o
  -4  15   4      331.90      443.34     84.26 o
  -3  15   4      245.26      248.05     65.36 o
   1  15   4       18.42       31.50     29.92 o
   2  15   4      393.14      560.67     77.17 o
   3  15   4       39.13       51.19     37.80 o
   1  16   4      118.65       90.56     44.10 o
  -1 -16   5      237.34      314.24     39.74 o
   0 -16   5      195.49      292.41     65.75 o
  -4 -15   5       90.47      133.68     68.12 o
  -3 -15   5       68.27       52.51     33.86 o
  -2 -15   5      342.35      438.29     91.74 o
  -1 -15   5       66.02       84.16     21.76 o
   0 -15   5       20.69       54.79     19.84 o
   1 -15   5       84.63      163.66     26.23 o
   2 -15   5      610.38      705.62     46.50 o
   3 -15   5      151.25      183.64     33.93 o
  -5 -14   5      174.07      167.68     44.89 o
  -4 -14   5      111.69       87.71     33.15 o
  -3 -14   5       34.40       11.18     16.88 o
  -2 -14   5      121.76      160.02     53.15 o
  -1 -14   5       57.90      100.39     22.30 o
   0 -14   5      106.95      207.89     23.16 o
   1 -14   5       15.80       16.68     15.18 o
   2 -14   5       65.18       73.41     29.37 o
   3 -14   5       76.86       90.37     20.70 o
   4 -14   5      396.31      402.21     37.74 o
  -6 -13   5       36.06       59.25     32.62 o
  -5 -13   5       88.69       87.64     29.89 o
  -4 -13   5      120.36      115.93     28.56 o
  -3 -13   5       14.64       -5.71     15.03 o
  -2 -13   5       67.86      102.90     17.58 o
  -1 -13   5      113.71      151.65     15.95 o
   0 -13   5       51.19       46.74     13.76 o
   1 -13   5       45.05       54.95     19.34 o
   2 -13   5      666.70      623.06     42.06 o
   3 -13   5      240.94      232.53     27.53 o
   4 -13   5       61.80       47.87     25.89 o
   5 -13   5       36.13       63.28     30.41 o
   6 -13   5       48.29       35.44     40.16 o
  -7 -12   5       68.86       32.48     30.39 o
  -6 -12   5      316.82      250.00     45.73 o
  -5 -12   5      169.87      108.17     31.03 o
  -4 -12   5       98.26       93.41     27.03 o
  -3 -12   5      145.84      178.74     57.48 o
  -2 -12   5      647.55      600.30     38.64 o
  -1 -12   5      719.79      918.43     73.38 o
   0 -12   5       35.74       28.52     10.06 o
   1 -12   5      123.95      153.82     16.03 o
   2 -12   5       85.15       65.11     16.61 o
   3 -12   5      213.06      219.56     26.20 o
   4 -12   5      271.23      223.39     52.37 o
   5 -12   5      414.00      300.82     46.17 o
   6 -12   5      209.84      187.59     42.00 o
  -8 -11   5       50.19       61.36     48.82 o
  -7 -11   5       10.12       -9.50     27.65 o
  -6 -11   5      136.79      126.17     56.30 o
  -5 -11   5       59.96       80.31     26.05 o
  -4 -11   5      294.00      235.16     72.45 o
  -3 -11   5     2544.86     2636.83    218.37 o
  -2 -11   5      516.69      553.43     30.12 o
  -1 -11   5      558.56      635.79     44.33 o
   0 -11   5      111.66      113.53     12.97 o
   1 -11   5      494.91      531.13     28.97 o
   2 -11   5       40.31       33.10     11.48 o
   3 -11   5      525.25      426.75     34.90 o
   4 -11   5       29.20       22.37     26.38 o
   5 -11   5      367.09      196.42     37.80 o
   6 -11   5      292.54      180.92     40.49 o
   7 -11   5      416.19      373.26     70.87 o
  -8 -10   5       24.49       -8.25     27.03 o
  -7 -10   5       33.43        4.20     30.71 o
  -6 -10   5      187.21      121.42     57.88 o
  -5 -10   5      161.87      177.37     34.62 o
  -4 -10   5      239.19      188.83     34.48 o
  -3 -10   5      691.83      694.32     42.27 o
  -2 -10   5     1289.17     1261.34    115.04 o
  -1 -10   5     3667.56     4169.46    151.40 o
   0 -10   5       18.73       22.43      8.04 o
   1 -10   5      307.48      317.68     21.32 o
   2 -10   5      482.59      482.60     28.37 o
   3 -10   5      534.70      446.90     35.28 o
   4 -10   5      479.08      381.56     45.74 o
   7 -10   5      327.29      198.44     57.48 o
   8 -10   5        7.09       26.77     44.89 o
  -9  -9   5       85.70       94.28     40.09 o
  -8  -9   5       21.72        1.21     31.60 o
  -7  -9   5       24.43       26.46     26.21 o
  -6  -9   5      228.05      198.72     39.68 o
  -5  -9   5      268.35      240.80     27.54 o
  -4  -9   5     1732.65     1630.80     80.87 o
  -3  -9   5     3322.47     3143.74    154.84 o
  -2  -9   5     2025.09     2013.63     97.65 o
  -1  -9   5        9.80        8.74      6.92 o
   0  -9   5       51.55       58.40      8.93 o
   1  -9   5      110.18      106.29     12.10 o
   2  -9   5      272.07      231.02     22.02 o
   3  -9   5      284.92      220.98     23.73 o
   4  -9   5       58.27       53.34     42.92 o
   5  -9   5      483.34      376.78     42.86 o
   6  -9   5      910.94      694.54     92.92 o
   8  -9   5      122.18      125.99     55.91 o
  -9  -8   5      247.61      185.84     62.21 o
  -8  -8   5       42.06       46.46     40.95 o
  -7  -8   5       44.95       23.23     26.23 o
  -6  -8   5     1447.58     1317.52     72.79 o
  -5  -8   5       15.21        6.19     14.71 o
  -4  -8   5      666.47      572.11     38.73 o
  -3  -8   5     1234.63     1170.34     59.56 o
  -2  -8   5      690.61      711.56     57.65 o
  -1  -8   5      266.26      306.75     17.95 o
   0  -8   5       55.83       64.90     11.92 o
   1  -8   5       34.61       29.81      7.50 o
   2  -8   5       23.91       16.35      9.18 o
   3  -8   5      219.96      205.94     24.98 o
   4  -8   5     1109.86      916.41     74.81 o
   5  -8   5      756.92      667.99    108.28 o
   6  -8   5      923.66      808.67     72.11 o
   7  -8   5       91.71       96.11     31.72 o
   8  -8   5       20.57       19.69     42.52 o
   9  -8   5       64.77       45.67     51.19 o
 -10  -7   5      110.93       44.89     52.76 o
  -9  -7   5      230.45      134.66     57.48 o
  -8  -7   5      348.17      218.13     59.06 o
  -7  -7   5       21.32       25.20     23.62 o
  -6  -7   5      280.94      223.65     29.30 o
  -5  -7   5       17.86      -11.93     12.28 o
  -4  -7   5     3361.28     3090.85    139.91 o
  -3  -7   5       12.24        7.97      8.59 o
  -2  -7   5     1064.94     1111.88     56.61 o
  -1  -7   5       74.10       76.31     10.03 o
   0  -7   5        0.89        3.91      5.07 o
   1  -7   5       60.13       84.55      9.15 o
   2  -7   5     1356.56     1186.02     71.25 o
   3  -7   5      647.22      536.05     41.34 o
   4  -7   5      638.18      561.59     48.99 o
   5  -7   5      413.93      360.26     41.20 o
   6  -7   5      861.94      829.26     73.18 o
   7  -7   5      188.23      118.96     39.37 o
   8  -7   5      135.85      110.11     36.47 o
   9  -7   5       21.30       -5.51     48.04 o
 -10  -6   5       56.98       63.78     51.19 o
  -9  -6   5      219.29      153.56     59.06 o
  -8  -6   5      155.24      160.78     41.34 o
  -7  -6   5      275.50      272.63     40.14 o
  -6  -6   5     2726.97     2582.14    237.42 o
  -5  -6   5       99.02       81.69     18.00 o
  -4  -6   5      737.43      657.08     42.29 o
  -3  -6   5     1693.06     1663.61     77.88 o
  -2  -6   5     1287.79     1276.56     77.01 o
  -1  -6   5      284.19      286.52     18.77 o
   0  -6   5     1020.23     1043.69     40.36 o
   1  -6   5      708.02      631.22     36.69 o
   2  -6   5       50.11       58.73     13.44 o
   3  -6   5      208.29      213.37     24.77 o
   4  -6   5     1087.48      940.87     63.47 o
   5  -6   5     1121.50     1093.65     73.76 o
   6  -6   5      825.80      690.45     65.38 o
   7  -6   5       40.32       32.16     28.12 o
   8  -6   5       90.74       95.57     36.32 o
   9  -6   5       51.49       46.04     37.00 o
 -10  -5   5        9.87      -17.32     47.25 o
  -9  -5   5      436.09      423.60     58.17 o
  -8  -5   5      455.42      493.45     90.56 o
  -7  -5   5       15.52       -3.30     20.58 o
  -6  -5   5      301.43      312.77     38.70 o
  -5  -5   5      436.08      383.94     39.46 o
  -4  -5   5     1703.70     1416.18     71.69 o
  -3  -5   5      561.98      457.85     30.92 o
  -2  -5   5     1059.13     1009.68     47.46 o
  -1  -5   5     1167.28     1258.26     54.63 o
   0  -5   5      102.74      107.67      8.17 o
   1  -5   5     3066.52     3011.61    128.09 o
   2  -5   5     5457.47     5331.27    225.77 o
   3  -5   5     1037.66      959.74     52.60 o
   4  -5   5      202.68      159.05     24.77 o
   5  -5   5      109.42      117.65     25.60 o
   6  -5   5      969.55      907.09     76.56 o
   7  -5   5      222.64      226.79     61.42 o
   8  -5   5      150.12       96.91     36.74 o
   9  -5   5       67.01       64.44     38.93 o
 -10  -4   5       45.10       82.68     51.19 o
  -9  -4   5      364.14      388.65     81.50 o
  -8  -4   5       97.78       70.80     50.79 o
  -7  -4   5      159.55      184.81     48.43 o
  -6  -4   5     1549.20     1464.71     94.32 o
  -5  -4   5      736.19      677.51     67.72 o
  -4  -4   5      607.82      636.83     44.85 o
  -3  -4   5      252.75      246.35     20.75 o
  -2  -4   5      884.66      816.89     39.73 o
  -1  -4   5     2500.39     2419.59    102.25 o
   0  -4   5      836.24      751.54     25.73 o
   1  -4   5     2526.88     2453.62     88.62 o
   2  -4   5      734.17      687.40     31.38 o
   3  -4   5        4.36       -4.24     10.81 o
   4  -4   5      147.62      170.64     26.10 o
   5  -4   5     1725.23     1779.44    124.03 o
   6  -4   5      299.42      327.49     49.22 o
   7  -4   5      357.02      371.67     51.45 o
   8  -4   5      576.71      764.63    107.10 o
   9  -4   5      184.86      207.33     48.43 o
  10  -4   5      205.55      163.56     50.84 o
 -10  -3   5      107.59       97.65     39.91 o
  -9  -3   5      863.78      869.46     86.29 o
  -8  -3   5      271.33      250.03     41.57 o
  -7  -3   5      401.10      461.77     51.32 o
  -6  -3   5      212.91      175.50     30.81 o
  -5  -3   5      761.97      764.17     47.60 o
  -4  -3   5      662.66      596.58     46.91 o
  -3  -3   5     2532.52     2359.70    132.17 o
  -2  -3   5      648.67      595.45     26.30 o
  -1  -3   5     1722.14     1748.69     58.14 o
   0  -3   5      354.60      346.82     14.85 o
   1  -3   5     3463.81     3355.20    117.66 o
   2  -3   5      243.74      229.43     15.91 o
   3  -3   5       31.03       29.09      7.09 o
   4  -3   5      583.58      639.53     32.32 o
   5  -3   5      190.00      181.65     37.01 o
   6  -3   5     1549.94     1605.97    105.22 o
   7  -3   5     1325.40     1415.86    140.17 o
   8  -3   5      433.80      514.05     83.86 o
   9  -3   5      153.75      110.81     43.31 o
  10  -3   5      115.57      101.78     47.55 o
 -11  -2   5      191.43      258.65     56.76 o
 -10  -2   5       39.29       24.71     36.08 o
  -9  -2   5      240.45      248.32     45.50 o
  -8  -2   5       76.42       96.66     32.99 o
  -7  -2   5      691.67      749.91     68.73 o
  -6  -2   5     1195.05     1178.35     84.71 o
  -5  -2   5     1266.82     1227.65     62.46 o
  -4  -2   5     1252.17     1188.47     73.03 o
  -3  -2   5     1009.65      991.36     49.27 o
  -2  -2   5      293.19      248.28     16.82 o
  -1  -2   5     1167.27     1165.39     45.68 o
   0  -2   5      158.68      180.30     11.24 o
   1  -2   5     3097.49     2963.22    126.16 o
   2  -2   5       18.78       21.54      6.99 o
   3  -2   5      480.27      503.74     25.72 o
   4  -2   5      576.30      560.65     30.23 o
   5  -2   5     1774.19     1814.62     83.54 o
   6  -2   5      870.49      984.29    125.21 o
   7  -2   5       33.22       66.54     27.84 o
   8  -2   5      142.66      126.81     39.43 o
   9  -2   5      417.51      507.14     92.53 o
  10  -2   5      387.10      417.39     70.16 o
 -11  -1   5       12.01       24.02     39.53 o
 -10  -1   5       57.63      113.19     40.47 o
  -9  -1   5      849.45      940.54    126.39 o
  -8  -1   5      111.18      140.39     29.54 o
  -7  -1   5      886.79      916.32     60.40 o
  -6  -1   5       95.67      113.20     20.68 o
  -5  -1   5      461.04      478.81     35.33 o
  -4  -1   5     2786.01     2747.42     98.97 o
  -3  -1   5     1240.10     1071.48     51.14 o
  -2  -1   5      576.08      571.99     29.24 o
  -1  -1   5     7881.97     7864.22    266.72 o
   0  -1   5      290.74      316.21     21.82 o
   1  -1   5     6261.30     6736.06    261.37 o
   2  -1   5     4040.61     3988.37    139.60 o
   3  -1   5     1816.23     1726.42     66.82 o
   4  -1   5     1911.61     1894.21     74.11 o
   5  -1   5      480.24      480.64     32.31 o
   6  -1   5      914.44      995.31     56.18 o
   7  -1   5      679.78      856.30    159.46 o
   8  -1   5       17.32       33.85     32.68 o
   9  -1   5      125.95      143.82     45.09 o
  10  -1   5       30.01      -25.99     52.76 o
 -11   0   5       49.09       61.51     42.31 o
 -10   0   5        3.56      -11.35     31.43 o
  -9   0   5       19.79       21.98     24.67 o
  -8   0   5        0.89       12.30     19.87 o
  -7   0   5     1199.47     1194.44     89.31 o
  -6   0   5     1687.82     1726.10    105.20 o
  -5   0   5     1576.19     1398.00     67.52 o
  -4   0   5     1270.00     1302.85     61.73 o
  -3   0   5       41.64       27.17      9.74 o
  -2   0   5      247.56      250.53     14.90 o
  -1   0   5     2522.08     2260.01     79.18 o
   0   0   5      447.90      420.99     18.79 o
   1   0   5     1039.68     1013.83     47.12 o
   2   0   5      799.02      952.03     46.89 o
   3   0   5     2128.51     1985.63     88.32 o
   4   0   5     1902.59     1972.20     92.52 o
   5   0   5     1788.48     1883.99     86.68 o
   6   0   5     1481.90     1556.40     77.03 o
   7   0   5       91.80      104.73     32.29 o
   8   0   5      125.48      126.95     38.97 o
   9   0   5      290.56      299.24     80.32 o
  10   0   5      209.36      282.70     86.62 o
 -11   1   5       11.75       -7.35     36.70 o
 -10   1   5       54.48       39.05     33.97 o
  -9   1   5      857.97      918.36     70.71 o
  -8   1   5      113.71      156.45     30.19 o
  -7   1   5      891.47      921.15     64.75 o
  -6   1   5       94.04      113.42     24.89 o
  -5   1   5      451.50      452.43     33.98 o
  -4   1   5     2787.89     2605.16    114.68 o
  -3   1   5     1247.40     1123.86     51.32 o
  -2   1   5      560.03      505.73     35.08 o
  -1   1   5     7925.17     7942.59    437.05 o
   0   1   5      303.02      307.89     18.67 o
   1   1   5     6227.11     6490.56    260.92 o
   2   1   5     4045.89     3884.06    160.95 o
   3   1   5     1786.38     1702.92     78.71 o
   4   1   5     1884.15     1797.89     86.17 o
   5   1   5      485.40      506.28     43.70 o
   6   1   5      930.45     1060.97     70.94 o
   7   1   5      679.21      904.22    113.39 o
   8   1   5       23.13       46.46     50.40 o
   9   1   5      122.43      101.58     58.27 o
  10   1   5       29.73       36.22     62.21 o
 -11   2   5      198.36      303.03     60.50 o
 -10   2   5       39.35       66.36     29.40 o
  -9   2   5      241.54      229.10     37.64 o
  -8   2   5       73.32       64.30     32.79 o
  -7   2   5      677.51      823.51     59.96 o
  -6   2   5     1196.34     1188.68     56.03 o
  -5   2   5     1271.74     1141.05     58.42 o
  -4   2   5     1225.21     1243.71     58.64 o
  -3   2   5     1002.58     1093.48     49.53 o
  -2   2   5      309.25      315.97     23.94 o
  -1   2   5     1112.98     1196.57     60.95 o
   0   2   5      136.17      142.69     12.94 o
   1   2   5     3149.28     2964.36    172.35 o
   2   2   5       18.90       15.28      8.91 o
   3   2   5      503.21      470.13     32.15 o
   4   2   5      593.50      574.61     38.59 o
   5   2   5     1789.00     1881.41     90.13 o
   6   2   5      852.73      945.21     68.28 o
   7   2   5       32.61       25.61     20.47 o
   8   2   5      136.67      172.34     33.86 o
   9   2   5      408.97      446.49    100.01 o
  10   2   5      386.50      585.87    115.76 o
 -10   3   5      105.08       98.49     32.51 o
  -9   3   5      875.41     1050.37    104.66 o
  -8   3   5      273.94      280.33     37.45 o
  -7   3   5      399.21      466.32     44.25 o
  -6   3   5      210.90      203.42     28.76 o
  -5   3   5      777.00      726.13     38.53 o
  -4   3   5      677.51      676.48     36.67 o
  -3   3   5     2564.13     2695.80    129.94 o
  -2   3   5      625.57      604.77     51.19 o
  -1   3   5     1741.01     1680.45    121.27 o
   0   3   5      360.54      361.27     35.04 o
   1   3   5     3417.13     3216.56    162.74 o
   2   3   5      240.66      200.91     20.22 o
   3   3   5       25.34       11.24     10.82 o
   4   3   5      566.48      594.80     41.19 o
   5   3   5      190.73      158.02     23.51 o
   6   3   5     1553.13     1621.19     98.89 o
   7   3   5     1330.12     1457.64     94.18 o
   8   3   5      445.37      499.89     56.38 o
   9   3   5      154.97      211.04     77.17 o
  10   3   5      114.97      105.52     71.66 o
 -10   4   5       51.45       53.15     37.11 o
  -9   4   5      357.77      348.36    130.33 o
  -8   4   5       95.44       98.98     33.63 o
  -7   4   5      161.25      152.05     27.56 o
  -6   4   5     1542.29     1534.78     66.50 o
  -5   4   5      725.65      710.02     38.13 o
  -4   4   5      597.13      639.09     73.63 o
  -3   4   5      254.59      287.42     35.44 o
  -2   4   5      879.54      869.36     66.15 o
  -1   4   5     2521.79     2563.98    166.94 o
   0   4   5      840.91      774.86     59.06 o
   1   4   5     2540.61     2399.23    122.19 o
   2   4   5      734.94      702.64     44.51 o
   3   4   5        4.42       19.69     15.36 o
   4   4   5      145.09      172.87     41.74 o
   5   4   5     1731.28     1709.64    102.63 o
   6   4   5      294.85      302.64     39.28 o
   7   4   5      360.13      437.03     79.53 o
   8   4   5      569.99      595.82     64.53 o
   9   4   5      181.97      188.89     40.29 o
  10   4   5      211.27      200.80     81.11 o
 -10   5   5        9.07       45.21     35.35 o
  -9   5   5      435.03      512.46    100.01 o
  -8   5   5      462.34      519.99    145.68 o
  -7   5   5       17.82       29.98     23.58 o
  -6   5   5      301.32      342.86     32.19 o
  -5   5   5      442.44      496.57     45.14 o
  -4   5   5     1710.77     1608.60     87.98 o
  -3   5   5      566.90      524.42     40.07 o
  -2   5   5     1068.76      987.48     76.38 o
  -1   5   5     1152.66     1163.08     88.98 o
   0   5   5      103.27       85.83     18.11 o
   1   5   5     3066.51     3021.50    203.17 o
   2   5   5     5482.78     5526.00    213.66 o
   3   5   5     1022.40      896.57     58.52 o
   4   5   5      200.33      205.72     44.89 o
   5   5   5      110.61      140.36     37.40 o
   6   5   5      962.57      917.19     70.49 o
   7   5   5      220.02      196.52     36.36 o
   8   5   5      152.32      218.34     42.92 o
   9   5   5       71.37       59.47     32.68 o
 -10   6   5       63.19       48.70     35.83 o
  -9   6   5      213.35      270.95     50.34 o
  -8   6   5      151.63      175.79     40.02 o
  -7   6   5      263.84      295.94     46.73 o
  -6   6   5     2722.25     2812.03    224.43 o
  -5   6   5      102.59      176.15     26.83 o
  -4   6   5      740.24      744.04     53.18 o
  -3   6   5     1683.22     1772.16    115.76 o
  -2   6   5     1280.50     1260.04     72.44 o
  -1   6   5      295.03      260.15     26.51 o
   0   6   5     1016.35      948.55     58.64 o
   1   6   5      693.54      687.72     41.90 o
   2   6   5       50.17       57.02     11.07 o
   3   6   5      210.31      210.40     26.86 o
   4   6   5     1114.18      950.72     63.87 o
   5   6   5     1101.14     1001.96     73.79 o
   6   6   5      826.43      840.29     69.23 o
   7   6   5       40.27       25.12     32.68 o
   8   6   5       92.74       96.05     32.30 o
   9   6   5       49.83       28.79     31.17 o
  -9   7   5      238.34      255.14     77.17 o
  -8   7   5      357.64      333.10     81.90 o
  -7   7   5       23.76       -7.09     34.65 o
  -6   7   5      278.51      263.80     65.36 o
  -5   7   5       14.69      100.80     44.10 o
  -4   7   5     3350.93     3283.67    164.36 o
  -3   7   5        8.82       -9.74     10.19 o
  -2   7   5     1077.31     1141.20     66.03 o
  -1   7   5       75.29       73.89     15.75 o
   0   7   5        0.66       -2.34      9.34 o
   1   7   5       71.86       71.66     15.12 o
   2   7   5     1369.98     1285.30     65.75 o
   3   7   5      628.40      673.34     47.83 o
   4   7   5      630.38      666.51     55.15 o
   5   7   5      416.54      362.80     43.12 o
   6   7   5      855.05      989.52    160.25 o
   7   7   5      186.42      245.32     46.46 o
   8   7   5      132.33      125.01     57.48 o
   9   7   5       21.35       31.41     31.61 o
  -9   8   5      243.03      207.89     74.02 o
  -8   8   5       41.83        7.87     49.61 o
  -7   8   5       49.04       11.02     42.52 o
  -6   8   5     1454.21     1273.33    149.62 o
  -5   8   5       17.81       32.29     35.44 o
  -4   8   5      655.43      640.60     49.60 o
  -3   8   5     1226.73     1296.30     73.60 o
  -2   8   5      680.35      673.36     48.21 o
  -1   8   5      267.10      304.63     30.24 o
   0   8   5       46.85       27.86     12.15 o
   1   8   5       29.11       20.46     12.24 o
   2   8   5       23.76       15.75     16.54 o
   3   8   5      222.94      227.58     39.37 o
   4   8   5     1117.90     1021.82     67.60 o
   5   8   5      762.58      939.24     71.11 o
   6   8   5      939.34     1015.54     80.33 o
   7   8   5       93.89       46.30     26.34 o
   8   8   5       18.59        5.86     28.24 o
   9   8   5       67.49      104.73     68.51 o
  -9   9   5       95.32       48.82     58.27 o
  -8   9   5       17.01       31.50     51.97 o
  -7   9   5       20.46        9.45     44.10 o
  -6   9   5      226.07      335.46     73.23 o
  -5   9   5      280.65      223.64     60.63 o
  -4   9   5     1722.99     1796.20    155.13 o
  -3   9   5     3349.99     3500.78    167.59 o
  -2   9   5     2027.42     2072.26    109.31 o
  -1   9   5        8.95        9.80     12.35 o
   0   9   5       54.99       57.71     20.47 o
   1   9   5      116.69      147.40     37.40 o
   2   9   5      265.82      265.38     42.52 o
   3   9   5      280.09      281.12     45.67 o
   4   9   5       57.01      101.58     31.50 o
   5   9   5      476.55      496.89     66.93 o
   6   9   5      899.30      926.59     76.99 o
   7   9   5     1034.96     1217.05    174.03 o
   8   9   5      120.94      172.08     76.78 o
  -8  10   5       26.06       69.30     57.48 o
  -7  10   5       37.86      -13.39     38.59 o
  -6  10   5      191.52      173.24     63.00 o
  -5  10   5      158.38      126.78     55.12 o
  -4  10   5      240.47      182.69     55.91 o
  -3  10   5      687.52      713.46     53.17 o
  -2  10   5     1260.15     1214.07     85.05 o
  -1  10   5     3679.29     3972.51    203.52 o
   0  10   5       25.25       31.72     22.84 o
   1  10   5      292.93      356.72     48.04 o
   2  10   5      482.18      561.46     65.36 o
   3  10   5      543.77      520.51     65.36 o
   4  10   5      474.35      532.33     66.93 o
   5  10   5     1065.99      986.69    107.10 o
   6  10   5      493.68      518.15     77.17 o
   7  10   5      331.44      322.86     62.21 o
   8  10   5        5.81       27.17     33.77 o
  -8  11   5       42.41       37.01     55.12 o
  -7  11   5       12.53       -6.30     42.52 o
  -6  11   5      138.03       88.20     56.70 o
  -5  11   5       60.99        9.45     37.80 o
  -4  11   5      288.96      269.31     66.15 o
  -3  11   5     2567.04     3040.40    219.70 o
  -2  11   5      523.22      562.84     44.82 o
  -1  11   5      552.68      542.65     48.63 o
   0  11   5      115.14      138.62     23.43 o
   1  11   5      494.73      552.80     64.57 o
   2  11   5       44.81       85.83     30.71 o
   3  11   5      510.92      547.29     68.51 o
   4  11   5       27.40       28.35     28.35 o
   5  11   5      361.68      297.66     55.12 o
   6  11   5      293.88      310.26     59.85 o
   7  11   5      420.30      323.65     66.93 o
  -7  12   5       61.36        9.45     49.61 o
  -6  12   5      319.94      280.34     76.38 o
  -5  12   5      169.93      228.36     66.93 o
  -4  12   5      101.90      115.76     51.97 o
  -3  12   5      143.93      246.48     59.85 o
  -2  12   5      630.09      546.60     49.79 o
  -1  12   5      728.18      819.22     61.10 o
   0  12   5       39.49       14.17     20.47 o
   1  12   5      115.01      113.39     35.44 o
   2  12   5       85.10       86.62     32.29 o
   3  12   5      221.51      303.96     54.33 o
   4  12   5      269.78      331.52     59.06 o
   5  12   5      416.41      477.20     69.30 o
   6  12   5      206.96      263.80     58.27 o
  -6  13   5       35.38        7.87     45.67 o
  -5  13   5       89.60       14.17     44.89 o
  -4  13   5      123.77       13.39     41.74 o
  -3  13   5       12.78      -18.90     37.80 o
  -2  13   5       72.23       59.85     40.95 o
  -1  13   5      110.99      135.48     50.40 o
   0  13   5       48.15       41.74     25.20 o
   1  13   5       42.42      106.31     33.86 o
   2  13   5      674.37      646.51     80.32 o
   3  13   5      233.01      339.40     58.27 o
   4  13   5       61.33       36.22     34.65 o
   5  13   5       35.02       15.75     33.07 o
  -5  14   5      175.35      152.77     60.63 o
  -4  14   5      111.41       79.53     48.82 o
  -3  14   5       34.22       22.05     44.89 o
  -2  14   5      126.38      170.88     55.91 o
   0  14   5      104.34       90.56     34.65 o
   1  14   5       16.29        0.00     26.77 o
   2  14   5       65.37       19.69     30.71 o
   3  14   5       74.29       44.89     35.44 o
   4  14   5      398.08      424.44     72.45 o
  -4  15   5       87.44      218.13     64.57 o
  -3  15   5       60.57      109.46     57.48 o
   0  15   5       22.27       14.17     29.14 o
   1  15   5       84.35       99.22     39.37 o
   2  15   5      616.43      666.98     85.83 o
   3  15   5      152.43      126.78     47.25 o
  -3 -15   6       31.21       47.59     25.29 o
  -2 -15   6      434.77      486.84    113.39 o
  -1 -15   6      378.17      452.11     45.62 o
   0 -15   6       13.09       24.11     17.48 o
   1 -15   6       24.13       15.57     33.86 o
   2 -15   6      291.52      291.42     71.27 o
   3 -15   6      224.77      279.10     45.67 o
  -5 -14   6       52.80       39.96     35.83 o
  -4 -14   6       98.82       57.54     26.71 o
  -3 -14   6        3.50       -9.49     24.02 o
  -2 -14   6       33.84       49.43     21.00 o
  -1 -14   6       98.56      124.97     24.60 o
   0 -14   6      323.29      379.04     38.68 o
   1 -14   6       99.55      140.22     23.99 o
   2 -14   6       73.40       71.49     18.33 o
   3 -14   6       14.35       16.57     16.96 o
   4 -14   6       75.41       62.26     22.34 o
  -6 -13   6      281.46      207.97     43.90 o
  -5 -13   6       39.03       39.66     26.79 o
  -4 -13   6       38.50       62.77     24.22 o
  -3 -13   6       23.32       10.07     19.62 o
  -2 -13   6      151.33      198.20     46.07 o
  -1 -13   6      145.60      186.17     26.57 o
   0 -13   6       15.82       13.24     13.33 o
   1 -13   6        5.07       11.44     14.57 o
   2 -13   6      488.65      532.76     44.26 o
   3 -13   6      295.60      285.27     30.06 o
   4 -13   6      159.27      147.55     26.11 o
   5 -13   6       41.20       45.94     28.50 o
  -7 -12   6      110.05       58.69     34.76 o
  -6 -12   6      300.40      247.54     66.54 o
  -5 -12   6      874.62      853.08    172.06 o
  -4 -12   6      142.52      125.08     31.50 o
  -3 -12   6      149.32      126.13     25.92 o
  -2 -12   6       72.18       77.93     15.77 o
  -1 -12   6      392.37      521.99     48.05 o
   0 -12   6       24.52       26.10     11.71 o
   1 -12   6       88.09      125.07     18.03 o
   2 -12   6      122.99      109.79     19.20 o
   3 -12   6       49.83       16.86     16.60 o
   4 -12   6      395.75      270.23     41.58 o
   5 -12   6      213.10      154.17     37.08 o
   6 -12   6       52.16       20.02     30.00 o
  -8 -11   6        6.29       28.14     52.76 o
  -7 -11   6      323.09      279.50     98.04 o
  -6 -11   6      616.40      558.42    133.08 o
  -5 -11   6      175.90      139.75     30.57 o
  -4 -11   6      363.75      320.66    116.15 o
  -3 -11   6     1547.71     1766.61    244.90 o
  -2 -11   6       89.00       73.34     15.06 o
  -1 -11   6     1119.93     1293.52     63.42 o
   0 -11   6      895.28     1036.16     43.80 o
   1 -11   6       51.24       47.33     10.87 o
   2 -11   6      725.42      690.67     43.00 o
   3 -11   6     1130.64     1014.24     76.54 o
   4 -11   6      558.25      515.00     89.77 o
   5 -11   6      143.98      112.51     48.04 o
   6 -11   6       60.28       35.83     28.69 o
   7 -11   6       85.36       18.90     40.16 o
  -8 -10   6       27.81       24.22     32.43 o
  -7 -10   6       18.22        7.24     28.83 o
  -6 -10   6      669.06      553.86     64.18 o
  -5 -10   6     3117.11     3017.29    381.53 o
  -4 -10   6      609.69      628.32     86.62 o
  -3 -10   6      360.31      433.46    107.88 o
  -2 -10   6       11.73        9.85      9.52 o
  -1 -10   6     1185.38     1380.72     57.17 o
   0 -10   6      339.65      418.11     32.16 o
   1 -10   6      541.15      548.86     29.44 o
   2 -10   6       81.00       76.38     12.62 o
   3 -10   6      804.80      717.12     59.03 o
   4 -10   6      790.94      657.77     72.45 o
   5 -10   6      473.21      416.57     66.15 o
   6 -10   6      586.01      485.86     77.96 o
   7 -10   6      189.12      222.06     58.27 o
  -9  -9   6      320.89      237.41     52.39 o
  -8  -9   6       56.52       50.71     32.76 o
  -7  -9   6      216.56      205.73     75.20 o
  -6  -9   6     1262.78     1077.67    157.89 o
  -5  -9   6        5.54       19.18     20.38 o
  -4  -9   6       53.11       32.16     20.38 o
  -3  -9   6     2055.65     1994.95    188.28 o
  -2  -9   6      116.75       86.06     19.81 o
  -1  -9   6      838.65      925.93     44.78 o
   0  -9   6      965.96     1019.71     43.86 o
   1  -9   6      265.28      254.69     18.06 o
   2  -9   6      804.95      780.80     71.66 o
   3  -9   6     1477.11     1208.40     65.32 o
   4  -9   6      864.62      706.80     93.31 o
   5  -9   6      378.25      259.08     53.55 o
   6  -9   6        1.73       -0.79     29.92 o
   7  -9   6      304.33      244.90     63.78 o
   8  -9   6      139.89       67.72     51.97 o
  -9  -8   6       18.93       33.44     36.33 o
  -8  -8   6      170.64      143.86     41.99 o
  -7  -8   6       57.15       13.85     27.09 o
  -6  -8   6     1775.12     1555.39    110.71 o
  -5  -8   6      623.85      570.47     57.47 o
  -4  -8   6      778.18      644.49     50.38 o
  -3  -8   6       28.51       34.13     10.60 o
  -2  -8   6      199.74      198.50     21.70 o
  -1  -8   6      194.31      207.28     14.21 o
   0  -8   6      106.95      120.80     10.44 o
   1  -8   6      346.91      334.37     19.28 o
   2  -8   6      506.11      423.64     29.82 o
   3  -8   6       55.88       37.70     14.91 o
   4  -8   6      218.78      173.74     27.22 o
   5  -8   6      133.44      146.64     28.38 o
   6  -8   6      809.95      679.10     65.68 o
   7  -8   6      104.71       50.40     40.95 o
   8  -8   6       27.03        5.51     42.52 o
 -10  -7   6       23.80       35.44     48.82 o
  -9  -7   6       70.32       85.05     51.19 o
  -8  -7   6     1030.74      955.19    125.21 o
  -7  -7   6       24.64        4.36     25.54 o
  -6  -7   6     1755.04     1492.05    114.18 o
  -5  -7   6       21.19        7.33     13.25 o
  -4  -7   6      383.60      341.43     28.50 o
  -3  -7   6      364.22      337.67     24.93 o
  -2  -7   6      232.20      241.46     18.69 o
  -1  -7   6      156.96      169.87     14.47 o
   0  -7   6       68.73       67.26     16.33 o
   1  -7   6      106.84       97.08     11.13 o
   2  -7   6     1539.93     1359.91     70.33 o
   3  -7   6      586.82      463.67     40.79 o
   4  -7   6     1496.77     1288.54     82.36 o
   5  -7   6       68.49       14.96     18.93 o
   6  -7   6       71.21       42.49     23.99 o
   7  -7   6      326.01      262.56     43.39 o
   8  -7   6       88.11       44.10     50.40 o
   9  -7   6       23.22       -3.15     52.76 o
 -10  -6   6      358.68      249.63     71.66 o
  -9  -6   6       74.99      100.80     48.82 o
  -8  -6   6      269.88      325.22     69.30 o
  -7  -6   6      630.65      662.40     63.91 o
  -6  -6   6     1458.09     1506.37    122.06 o
  -5  -6   6      179.38      161.65     22.50 o
  -4  -6   6      598.48      593.82     56.81 o
  -3  -6   6      254.52      235.03     20.21 o
  -2  -6   6      550.42      607.30     31.16 o
  -1  -6   6      682.51      699.33     33.72 o
   0  -6   6     2147.49     2083.03     75.10 o
   1  -6   6     2417.94     2333.51    136.36 o
   2  -6   6     1454.16     1308.64    110.28 o
   3  -6   6      390.90      419.76     37.19 o
   4  -6   6      886.25      744.61     56.50 o
   5  -6   6      161.32      162.06     29.93 o
   6  -6   6      738.50      664.12     65.03 o
   7  -6   6      163.45      118.57     33.95 o
   8  -6   6       43.52      -16.27     27.78 o
   9  -6   6       23.47        9.45     47.25 o
 -10  -5   6       12.74        5.51     46.46 o
  -9  -5   6       38.76       44.89     45.67 o
  -8  -5   6      858.28      907.95    122.06 o
  -7  -5   6       15.00       -1.10     20.83 o
  -6  -5   6      351.44      343.11     39.99 o
  -5  -5   6       35.56       34.16     31.10 o
  -4  -5   6      741.45      689.82     43.05 o
  -3  -5   6     2512.08     2308.58    103.00 o
  -2  -5   6     1961.11     1833.41     93.04 o
  -1  -5   6     3062.81     3171.43    131.21 o
   0  -5   6      235.00      255.24     13.32 o
   1  -5   6      174.41      173.86     25.65 o
   2  -5   6     3103.71     3023.42    129.57 o
   3  -5   6      952.57      832.79     56.88 o
   4  -5   6     1545.75     1549.08     90.45 o
   5  -5   6      446.42      421.54     46.99 o
   6  -5   6      812.61      827.94    103.16 o
   7  -5   6      114.80      124.40     36.62 o
   8  -5   6       95.05       99.60     37.51 o
   9  -5   6        2.15       18.25     36.43 o
 -10  -4   6      144.32      212.62     66.93 o
  -9  -4   6       86.98       87.41     52.76 o
  -8  -4   6      460.54      361.43     49.56 o
  -7  -4   6      120.94       94.31     26.44 o
  -6  -4   6      741.11      724.66     85.44 o
  -5  -4   6     2819.49     2631.28    152.49 o
  -4  -4   6     1129.38     1037.92     64.95 o
  -3  -4   6     2009.94     2013.86     91.54 o
  -2  -4   6      120.82      115.05     10.94 o
  -1  -4   6     2445.51     2455.21     80.59 o
   0  -4   6     1071.94     1331.49     45.96 o
   1  -4   6      528.19      437.01     37.39 o
   2  -4   6      319.91      290.91     18.78 o
   3  -4   6      119.60       98.31     16.92 o
   4  -4   6     1271.41     1240.65    103.16 o
   5  -4   6     2845.29     3092.84    177.57 o
   6  -4   6     2610.89     2620.87    222.85 o
   7  -4   6      316.16      376.22     53.94 o
   8  -4   6       93.09       56.83     71.27 o
   9  -4   6       43.94       46.08     38.97 o
 -10  -3   6       10.09        4.72     48.82 o
  -9  -3   6      275.06      254.94     45.93 o
  -8  -3   6      637.51      580.92    116.54 o
  -7  -3   6      131.03      106.83     44.89 o
  -6  -3   6      548.69      497.66     58.27 o
  -5  -3   6      170.77      137.96     23.43 o
  -4  -3   6      603.05      613.40     43.95 o
  -3  -3   6     4111.51     4008.37    156.68 o
  -2  -3   6      233.95      185.08     12.36 o
  -1  -3   6     2248.71     2237.74     82.74 o
   0  -3   6      234.88      240.61     15.46 o
   1  -3   6      127.19      130.36     11.81 o
   2  -3   6      716.34      677.47     31.12 o
   3  -3   6      225.63      178.41     15.02 o
   4  -3   6      890.21      860.38     41.35 o
   5  -3   6      375.24      394.52     43.82 o
   6  -3   6      494.31      550.58     56.80 o
   7  -3   6      413.95      409.60     65.36 o
   8  -3   6       66.32       64.07     35.03 o
   9  -3   6       56.77       43.94     38.37 o
  10  -3   6      155.27      199.82     61.42 o
 -10  -2   6       92.62       78.05     37.75 o
  -9  -2   6      629.49      653.27     70.13 o
  -8  -2   6      115.85      129.03     34.40 o
  -7  -2   6       89.18       79.34     25.60 o
  -6  -2   6      912.94      906.13     68.80 o
  -5  -2   6     1457.94     1428.95     69.90 o
  -4  -2   6     2194.71     2101.55     94.57 o
  -3  -2   6     2909.31     3082.86    129.12 o
  -2  -2   6     2044.35     1984.91     75.19 o
  -1  -2   6      474.64      491.82     23.54 o
   0  -2   6      843.15     1039.64     41.09 o
   1  -2   6       21.20       18.73      8.31 o
   2  -2   6      961.72     1020.95     42.30 o
   3  -2   6     1175.00     1338.28     54.24 o
   4  -2   6      607.99      605.75     32.42 o
   5  -2   6     3090.99     3449.76    145.52 o
   6  -2   6     2164.58     2560.37    144.95 o
   7  -2   6      229.59      266.57     43.89 o
   8  -2   6      169.56      189.88     43.89 o
   9  -2   6       10.66       13.38     36.14 o
  10  -2   6      104.81      102.72     48.70 o
 -11  -1   6      132.84      214.98     79.53 o
 -10  -1   6       13.43        0.31     32.73 o
  -9  -1   6      444.93      440.19     48.47 o
  -8  -1   6      497.82      527.27     49.28 o
  -7  -1   6      490.30      568.07     56.76 o
  -6  -1   6      981.97      939.29     68.07 o
  -5  -1   6        5.14       -5.27      9.06 o
  -4  -1   6      628.48      608.86     28.35 o
  -3  -1   6     1554.01     1635.84     62.16 o
  -2  -1   6      596.50      492.06     29.89 o
  -1  -1   6      151.25      162.97     10.85 o
   0  -1   6     1771.72     1968.02     69.11 o
   1  -1   6      936.21     1016.02     65.56 o
   2  -1   6     5253.35     5375.97    218.61 o
   3  -1   6     2266.79     2323.16     87.80 o
   4  -1   6     1295.42     1335.31     65.86 o
   5  -1   6      843.55      884.69     46.86 o
   6  -1   6      129.61      129.57     33.12 o
   7  -1   6      868.12     1061.24    148.83 o
   8  -1   6      222.18      253.19     48.66 o
   9  -1   6      145.24      118.12     65.36 o
  10  -1   6      188.63      164.58     80.32 o
 -11   0   6       90.79       65.20     44.05 o
 -10   0   6       15.80       16.68     34.65 o
  -9   0   6     1219.98     1213.11     81.22 o
  -8   0   6       81.62       95.39     25.11 o
  -7   0   6       39.95       58.35     23.31 o
  -6   0   6     1911.48     1831.10    110.96 o
  -5   0   6       31.19       36.98     12.08 o
  -4   0   6     1699.48     1704.13     77.08 o
  -3   0   6      472.25      495.57     29.73 o
  -2   0   6        1.01       -5.91      5.91 o
  -1   0   6      303.60      273.65     14.71 o
   0   0   6    14041.04    14957.07    508.30 o
   1   0   6     5672.06     5677.55    225.65 o
   2   0   6     3377.16     3509.38    145.88 o
   3   0   6        1.12       -6.89      6.89 o
   4   0   6      849.32      835.32     48.41 o
   5   0   6      623.35      718.99     52.76 o
   6   0   6      395.52      407.49     89.77 o
   7   0   6      325.43      339.40     74.81 o
   8   0   6       12.85       18.90     40.95 o
   9   0   6       10.13       15.75     52.76 o
  10   0   6      182.72      135.44     70.87 o
 -11   1   6      133.18      121.52     87.80 o
 -10   1   6       13.00        5.15     26.46 o
  -9   1   6      438.43      539.08     76.95 o
  -8   1   6      499.30      509.86     49.52 o
  -7   1   6      492.87      617.08     59.51 o
  -6   1   6      979.01     1009.59     54.56 o
  -5   1   6        5.22        3.42      9.59 o
  -4   1   6      623.62      616.02     36.79 o
  -3   1   6     1518.42     1586.08     72.79 o
  -2   1   6      612.16      565.24     75.99 o
  -1   1   6      135.95      131.09     15.00 o
   0   1   6     1785.78     1793.52     68.09 o
   1   1   6      949.39      938.22     46.93 o
   2   1   6     5266.79     5498.56    219.10 o
   3   1   6     2278.29     2301.54    102.50 o
   4   1   6     1288.50     1266.20     66.90 o
   5   1   6      826.79      833.32     58.97 o
   6   1   6      128.54      120.99     24.18 o
   7   1   6      868.45      946.70     71.62 o
   8   1   6      219.61      251.99     73.23 o
   9   1   6      137.73      151.19     70.08 o
  10   1   6      192.52      266.16     88.20 o
 -10   2   6       94.91      127.17     34.02 o
  -9   2   6      630.20      712.60    123.26 o
  -8   2   6      112.13       99.46     41.07 o
  -7   2   6       90.64       95.54     23.62 o
  -6   2   6      907.21      906.29     52.01 o
  -5   2   6     1457.07     1394.85     67.95 o
  -4   2   6     2182.39     2190.50     94.53 o
  -3   2   6     2948.32     3099.38    156.48 o
  -2   2   6     2029.50     2064.77    147.65 o
  -1   2   6      489.51      487.70     29.69 o
   0   2   6      828.36     1015.12     47.12 o
   1   2   6       15.23       11.95      8.17 o
   2   2   6      944.19      978.12     59.75 o
   3   2   6     1176.70     1243.77     64.38 o
   4   2   6      616.38      620.29     40.64 o
   5   2   6     3115.84     3359.19    150.28 o
   6   2   6     2154.65     2240.10    188.60 o
   7   2   6      229.93      241.83     35.51 o
   8   2   6      172.08      182.39     36.49 o
   9   2   6       10.22       14.96     53.55 o
  10   2   6      106.12      -15.75     59.06 o
 -10   3   6        9.83      -11.42     26.36 o
  -9   3   6      270.39      293.36     41.46 o
  -8   3   6      646.47      777.29     59.60 o
  -7   3   6      137.05      149.00     27.07 o
  -6   3   6      531.91      529.67     36.01 o
  -5   3   6      169.59      175.50     20.60 o
  -4   3   6      621.31      676.22     44.89 o
  -3   3   6     4073.85     4273.03    203.04 o
  -2   3   6      240.79      168.52     26.77 o
  -1   3   6     2235.93     2182.06    154.34 o
   0   3   6      238.81      232.26     19.06 o
   1   3   6      135.22      160.68     16.32 o
   2   3   6      716.76      672.87     38.48 o
   3   3   6      231.24      187.91     21.16 o
   4   3   6      891.54      896.66     57.60 o
   5   3   6      368.50      389.23     36.51 o
   6   3   6      487.14      512.43     50.65 o
   7   3   6      398.74      489.62     88.20 o
   8   3   6       74.85       99.70     30.69 o
   9   3   6       51.64      151.98     64.57 o
  10   3   6      158.14      217.34     88.20 o
 -10   4   6      141.80      165.24     44.14 o
  -9   4   6       85.01      117.92     45.28 o
  -8   4   6      455.73      507.96     53.07 o
  -7   4   6      119.06      122.85     20.12 o
  -6   4   6      767.82      828.46     44.73 o
  -5   4   6     2836.55     2936.58    167.82 o
  -4   4   6     1110.77     1004.02     84.26 o
  -3   4   6     2030.90     2179.70    148.04 o
  -2   4   6      120.23      162.22     25.20 o
  -1   4   6     2446.32     2504.13    168.52 o
   0   4   6     1073.61     1300.89     96.86 o
   1   4   6      524.82      453.23     29.93 o
   2   4   6      326.64      313.95     40.95 o
   3   4   6      119.45       99.71     18.21 o
   4   4   6     1268.30     1210.67    147.26 o
   5   4   6     2839.79     2596.61    265.38 o
   6   4   6     2631.34     2772.40    151.88 o
   7   4   6      329.04      320.21     48.04 o
   8   4   6       94.92       75.64     29.45 o
   9   4   6       40.09        5.14     26.51 o
 -10   5   6       12.73       28.14     34.21 o
  -9   5   6       37.37       51.79     31.16 o
  -8   5   6      863.61     1066.86     93.14 o
  -7   5   6       14.78       -3.94     22.28 o
  -6   5   6      341.71      336.48     40.89 o
  -5   5   6       35.53       52.74     37.01 o
  -4   5   6      751.55      736.51     53.90 o
  -3   5   6     2488.45     2446.65    166.15 o
  -2   5   6     1979.96     1856.05    129.93 o
  -1   5   6     3049.20     3103.39    213.40 o
   0   5   6      229.15      223.64     30.71 o
   1   5   6      183.86      197.50     20.51 o
   2   5   6     3112.19     2872.62    207.50 o
   3   5   6      926.82      816.51     77.57 o
   4   5   6     1536.54     1402.52    149.22 o
   5   5   6      448.15      530.63     49.18 o
   6   5   6      806.81      794.52     68.61 o
   7   5   6      104.30      115.36     30.59 o
   8   5   6      107.64       96.91     30.98 o
   9   5   6        2.36      -24.51     24.51 o
 -10   6   6      360.29      333.35     57.85 o
  -9   6   6       70.60       67.72     34.81 o
  -8   6   6      267.33      322.86     81.11 o
  -7   6   6      618.69      671.71    109.46 o
  -6   6   6     1468.87     1617.45    175.60 o
  -5   6   6      171.65      219.40     31.40 o
  -4   6   6      617.63      625.74     49.34 o
  -3   6   6      265.21      276.98     31.12 o
  -2   6   6      543.06      577.73     79.14 o
  -1   6   6      674.72      682.77     47.49 o
   0   6   6     2178.06     1938.73    145.68 o
   1   6   6     2373.80     2227.32    118.91 o
   2   6   6     1472.24     1388.80     60.21 o
   3   6   6      391.65      467.76     41.42 o
   4   6   6      897.70      935.96     98.83 o
   5   6   6      160.95      194.77     42.52 o
   6   6   6      752.80      838.09     69.35 o
   7   6   6      162.11      210.00     40.55 o
   8   6   6       43.15       38.68     27.20 o
   9   6   6       22.41      -27.35     27.35 o
  -9   7   6       77.30      127.57     66.93 o
  -8   7   6     1027.61     1224.51    153.56 o
  -7   7   6       31.40       33.86     43.31 o
  -6   7   6     1746.31     1565.48    171.67 o
  -5   7   6       21.42       24.39     30.32 o
  -4   7   6      377.17      297.52     35.69 o
  -3   7   6      350.15      344.78     35.77 o
  -2   7   6      244.71      249.41     48.04 o
  -1   7   6      141.38      161.84     24.41 o
   0   7   6       66.12       56.06     25.59 o
   1   7   6      112.36      135.33     24.02 o
   2   7   6     1545.33     1524.53    110.24 o
   3   7   6      579.86      632.44     48.75 o
   4   7   6     1485.17     1402.62    132.29 o
   5   7   6       68.45       59.37     23.01 o
   6   7   6       70.04       42.49     32.68 o
   7   7   6      331.94      403.65     50.68 o
   8   7   6       79.80      165.92     38.54 o
   9   7   6       23.49       11.50     30.71 o
  -9   8   6       15.54        6.30     48.04 o
  -8   8   6      166.76      174.82     67.72 o
  -7   8   6       53.75       74.02     51.19 o
  -6   8   6     1769.36     2163.95    176.39 o
  -5   8   6      619.97      564.61     93.71 o
  -4   8   6      786.67      795.48     56.05 o
  -3   8   6       32.24       35.81     15.97 o
  -2   8   6      195.56      187.52     37.40 o
  -1   8   6      208.52      193.79     25.16 o
   0   8   6      122.87      102.36     21.66 o
   1   8   6      332.66      391.17     33.91 o
   2   8   6      517.10      494.53     55.91 o
   3   8   6       55.57       70.87     25.99 o
   4   8   6      216.63      246.50     33.67 o
   5   8   6      143.33      185.05     33.44 o
   6   8   6      800.53      912.66     90.16 o
   7   8   6      103.52      191.79     79.14 o
   8   8   6       26.23       27.17     28.95 o
  -9   9   6      335.44      295.30     86.62 o
  -8   9   6       52.69       92.92     55.91 o
  -7   9   6      225.97      202.38     70.08 o
  -6   9   6     1260.41     1506.42    158.28 o
  -5   9   6        5.72       13.39     37.01 o
  -4   9   6       49.17       78.30     21.94 o
  -3   9   6     2060.12     2021.09    109.81 o
  -2   9   6      122.34      103.72     21.10 o
  -1   9   6      813.68      850.42     59.73 o
   0   9   6      955.73      953.02     61.67 o
   1   9   6      259.05      303.94     31.50 o
   2   9   6      790.83      909.52     77.96 o
   3   9   6     1497.33     1633.20    114.18 o
   4   9   6      869.74      877.23     80.32 o
   5   9   6      387.76      384.92     46.85 o
   6   9   6        2.15       23.10     29.14 o
   7   9   6      310.49      332.29     49.37 o
   8   9   6      128.34       69.28     35.18 o
  -8  10   6       28.08      140.96     65.36 o
  -7  10   6       18.72       51.19     53.55 o
  -6  10   6      655.42      626.03    104.73 o
  -5  10   6     3121.92     3182.93    251.20 o
  -4  10   6      604.31      659.89     96.86 o
  -3  10   6      364.90      371.65     40.02 o
  -2  10   6       12.66       18.01     15.35 o
  -1  10   6     1210.30     1301.73    108.28 o
   0  10   6      351.65      353.05     36.89 o
   1  10   6      551.25      498.46     60.63 o
   2  10   6       83.00       63.00     25.99 o
   3  10   6      803.88      806.36     85.05 o
   4  10   6      782.48      818.17     87.41 o
   5  10   6      472.81      460.67     67.72 o
   6  10   6      574.97      611.07     83.47 o
   7  10   6      182.53      235.77     77.96 o
  -8  11   6        9.04       63.00     59.85 o
  -7  11   6      325.21      657.53    113.39 o
  -6  11   6      629.94      700.84    110.24 o
  -5  11   6      176.89      138.59     59.06 o
  -4  11   6      349.77      433.10     81.11 o
  -3  11   6     1544.45     1760.77    159.07 o
  -2  11   6       95.85       68.86     20.63 o
  -1  11   6     1092.00     1143.41     78.52 o
   0  11   6      886.38      929.67     63.77 o
   1  11   6       50.77       70.08     25.20 o
   2  11   6      718.14      858.33     86.62 o
   3  11   6     1137.07     1194.58    102.37 o
   4  11   6      565.18      574.85     75.60 o
   5  11   6      148.02      160.64     44.89 o
   6  11   6       62.16       55.91     37.80 o
   7  11   6       91.27      160.64     51.97 o
  -7  12   6      109.60      123.63     65.36 o
  -6  12   6      292.67      302.39     77.17 o
  -5  12   6      880.66     1014.25    129.14 o
  -4  12   6      137.57      109.46     52.76 o
  -3  12   6      156.01       99.22     49.61 o
  -2  12   6       70.41       86.96     24.47 o
  -1  12   6      404.21      446.32     45.79 o
   0  12   6       31.48      -11.02     19.69 o
   1  12   6       87.97      150.41     34.65 o
   2  12   6      121.80       85.83     33.07 o
   3  12   6       49.67       61.42     30.71 o
   4  12   6      396.01      433.10     65.36 o
   5  12   6      209.96      296.87     57.48 o
   6  12   6       48.17       54.33     38.59 o
  -6  13   6      283.91      364.60     84.26 o
  -5  13   6       38.87       41.74     51.97 o
  -4  13   6       34.71        5.51     40.95 o
  -3  13   6       18.60       14.96     40.95 o
  -2  13   6      152.60      248.84     60.63 o
  -1  13   6      137.18      128.36     34.65 o
   0  13   6       15.50       14.96     24.41 o
   1  13   6        6.25        7.87     24.41 o
   2  13   6      489.46      500.83     69.30 o
   3  13   6      296.34      300.02     56.70 o
   4  13   6      154.25      159.07     47.25 o
   5  13   6       43.60       48.04     38.59 o
  -5  14   6       55.90       59.06     55.91 o
  -4  14   6       99.10      114.18     59.06 o
  -3  14   6        4.45       -4.72     41.74 o
  -2  14   6       33.25        0.00     38.59 o
  -1  14   6      100.65      163.00     39.37 o
   0  14   6      322.39      458.30     63.00 o
   1  14   6       98.61      133.87     40.16 o
   2  14   6       71.89       68.51     36.22 o
   3  14   6       14.47       20.47     31.50 o
   4  14   6       76.15       44.89     35.44 o
  -3  15   6       29.32       58.27     53.55 o
   0  15   6       13.93       10.24     28.35 o
   1  15   6       22.05        5.51     30.71 o
   2  15   6      293.70      327.58     58.27 o
   3  15   6      228.56      184.27     52.76 o
  -3 -15   7       13.97       -2.88     20.81 o
  -2 -15   7      322.71      353.14     43.02 o
  -1 -15   7      250.92      342.30     42.92 o
   0 -15   7      101.61      137.16     52.37 o
   1 -15   7       92.88       79.19     22.11 o
   2 -15   7       43.78       44.60     37.80 o
  -5 -14   7       58.26       30.67     27.95 o
  -4 -14   7       92.25      106.16     30.08 o
  -3 -14   7      109.30      135.66     28.95 o
  -2 -14   7       70.44      114.08     25.78 o
  -1 -14   7       55.57       92.22     21.52 o
   0 -14   7      250.22      297.31     34.60 o
   1 -14   7      168.65      187.70     27.62 o
   2 -14   7       57.65       82.54     21.69 o
   3 -14   7       87.70       84.47     24.48 o
   4 -14   7      129.28      105.14     24.35 o
  -6 -13   7      232.83      303.09     61.42 o
  -5 -13   7      113.31      108.54     39.37 o
  -4 -13   7       43.42       77.45     26.21 o
  -3 -13   7       58.63       77.76     24.78 o
  -2 -13   7      237.51      283.48     35.43 o
  -1 -13   7      543.40      638.09     50.78 o
   0 -13   7      172.53      179.52     26.11 o
   1 -13   7       57.51       65.79     18.15 o
   2 -13   7      178.30      210.73     24.59 o
   3 -13   7      137.14      110.11     24.16 o
   4 -13   7        3.86      -11.14     19.01 o
   5 -13   7       84.49       82.74     33.49 o
  -7 -12   7      184.62      164.85     42.49 o
  -6 -12   7      315.77      232.75     44.27 o
  -5 -12   7      375.91      370.44    138.59 o
  -4 -12   7       62.05       32.18     22.89 o
  -3 -12   7       14.77       11.38     17.02 o
  -2 -12   7       50.24       32.29     21.26 o
  -1 -12   7       87.96       95.59     19.48 o
   0 -12   7      379.71      436.82     38.68 o
   1 -12   7      293.22      349.15     28.56 o
   2 -12   7      332.97      335.25     29.62 o
   3 -12   7      273.76      261.17     52.84 o
   4 -12   7       29.42       10.51     22.77 o
   5 -12   7       74.08       70.18     30.73 o
   6 -12   7        6.92       -2.48     34.25 o
  -8 -11   7      173.19      145.68     55.12 o
  -7 -11   7      889.98      950.31    121.66 o
  -6 -11   7      383.35      363.82     63.39 o
  -5 -11   7      306.54      206.58     36.13 o
  -4 -11   7      639.62      525.11     82.68 o
  -3 -11   7      100.14       65.24     21.19 o
  -2 -11   7       29.88       50.71     13.90 o
  -1 -11   7      624.34      658.47     47.17 o
   0 -11   7      498.12      561.55     40.48 o
   1 -11   7      712.24      752.17     54.97 o
   2 -11   7      627.07      591.16     39.86 o
   3 -11   7      595.84      585.93     56.84 o
   4 -11   7      692.48      651.41     72.84 o
   5 -11   7      189.69      125.31     33.67 o
   6 -11   7       78.03       14.17     35.44 o
   7 -11   7       37.77       31.50     41.74 o
  -8 -10   7      218.37      212.03     92.53 o
  -7 -10   7      284.06      240.64     56.30 o
  -6 -10   7      202.11      182.93    102.37 o
  -5 -10   7      891.68      913.08    166.15 o
  -4 -10   7       41.33       25.36     20.22 o
  -3 -10   7      730.22      695.17    115.76 o
  -2 -10   7      167.50      154.53     18.35 o
  -1 -10   7       15.85       14.80      7.45 o
   0 -10   7      999.63     1129.88     46.57 o
   1 -10   7       57.54       51.37     13.55 o
   2 -10   7     1760.90     1584.54     78.15 o
   3 -10   7       77.29       91.81     37.01 o
   4 -10   7      370.18      265.51     38.54 o
   5 -10   7      127.82      133.87     43.31 o
   6 -10   7      351.97      330.73     66.15 o
   7 -10   7       45.44      -23.62     38.59 o
  -9  -9   7       63.60       59.85     48.82 o
  -8  -9   7      129.29       76.99     37.46 o
  -7  -9   7     1233.83     1116.68     97.76 o
  -6  -9   7      570.20      405.23     52.55 o
  -5  -9   7      718.67      635.49     63.54 o
  -4  -9   7      405.30      393.27    101.19 o
  -3  -9   7      452.28      383.06     92.92 o
  -2  -9   7       42.40       33.18      9.89 o
  -1  -9   7      479.06      550.94     35.15 o
   0  -9   7      395.20      398.51     21.11 o
   1  -9   7      508.03      452.00     25.10 o
   2  -9   7      636.07      610.88     38.84 o
   3  -9   7      897.35      761.09    115.76 o
   4  -9   7     2339.66     1867.08    170.09 o
   5  -9   7      247.17      215.76     48.82 o
   6  -9   7        9.44      -13.39     29.14 o
   7  -9   7       85.27       34.65     40.95 o
   8  -9   7       34.38       47.25     51.19 o
  -9  -8   7      221.61       54.07     35.24 o
  -8  -8   7      505.99      439.99     59.77 o
  -7  -8   7       74.26       73.99     31.41 o
  -6  -8   7      160.19      124.85     83.08 o
  -5  -8   7      905.34      728.48     81.11 o
  -4  -8   7      108.05      121.11     53.15 o
  -3  -8   7      559.65      475.80     39.76 o
  -2  -8   7       24.68       16.64      8.09 o
  -1  -8   7       87.26      110.69     12.28 o
   0  -8   7      351.99      412.41     32.74 o
   1  -8   7       93.05      110.38     13.14 o
   2  -8   7     1270.84     1068.42     56.23 o
   3  -8   7      198.67      140.43     22.09 o
   4  -8   7      567.92      616.58     76.38 o
   5  -8   7      649.75      533.90     80.32 o
   6  -8   7      418.77      292.94     59.85 o
   7  -8   7      481.00      307.90     70.08 o
   8  -8   7       67.10       62.21     48.82 o
  -9  -7   7       66.06       41.74     42.52 o
  -8  -7   7      330.79      230.43     45.29 o
  -7  -7   7      296.30      241.60     44.05 o
  -6  -7   7      353.96      332.23     74.81 o
  -5  -7   7      467.72      487.56     51.32 o
  -4  -7   7      488.35      395.78     33.15 o
  -3  -7   7      276.60      244.84     20.49 o
  -2  -7   7      740.02      725.04     51.73 o
  -1  -7   7      779.96      763.69     32.14 o
   0  -7   7      533.41      554.32     28.11 o
   1  -7   7      112.30      108.32     10.57 o
   2  -7   7      635.82      623.51     38.35 o
   3  -7   7      281.50      254.94     28.58 o
   4  -7   7      900.94      755.11     70.48 o
   5  -7   7      574.71      542.68     69.69 o
   6  -7   7       26.77       23.62     33.07 o
   7  -7   7      204.43      159.86     51.19 o
   8  -7   7       27.22       27.56     48.04 o
   9  -7   7      100.40       79.53     59.85 o
 -10  -6   7      152.64      218.13     70.87 o
  -9  -6   7       28.47       26.77     42.52 o
  -8  -6   7      518.51      491.38     83.47 o
  -7  -6   7      460.71      418.93     72.45 o
  -6  -6   7      196.83      161.22     33.04 o
  -5  -6   7     1597.60     1565.89     80.13 o
  -4  -6   7      540.86      484.29     34.09 o
  -3  -6   7      371.91      370.33     25.48 o
  -2  -6   7      221.67      235.71     17.32 o
  -1  -6   7      196.29      266.53     17.19 o
   0  -6   7     1348.51     1375.31     49.58 o
   1  -6   7      530.68      431.87     28.51 o
   2  -6   7     4565.06     4279.11    190.68 o
   3  -6   7      752.19      707.54     50.63 o
   4  -6   7      335.07      290.13     61.42 o
   5  -6   7      380.10      340.32     46.85 o
   6  -6   7      125.46      105.11     30.01 o
   7  -6   7      286.01      284.01     61.82 o
   8  -6   7      184.31      129.93     57.48 o
   9  -6   7       53.56       -8.66     46.46 o
 -10  -5   7      143.74      140.96     59.06 o
  -9  -5   7       65.34       25.20     43.31 o
  -8  -5   7      788.54      722.10    107.10 o
  -7  -5   7      128.69      159.07     51.19 o
  -6  -5   7      624.22      628.78    120.88 o
  -5  -5   7     1450.34     1408.40    101.25 o
  -4  -5   7       59.02       24.84     11.46 o
  -3  -5   7      368.87      334.89     24.26 o
  -2  -5   7     1102.87      985.63     45.61 o
  -1  -5   7      478.77      399.78     20.75 o
   0  -5   7     1740.05     1694.24     52.72 o
   1  -5   7      291.39      304.53     22.05 o
   2  -5   7     3076.63     3043.07    109.69 o
   3  -5   7      746.56      730.74     44.64 o
   4  -5   7     2226.24     2174.52    125.81 o
   5  -5   7      424.27      374.23     43.61 o
   6  -5   7      128.53      156.34     33.35 o
   7  -5   7      181.53      185.18     39.74 o
   8  -5   7       79.14       74.08     34.06 o
   9  -5   7       22.28       -3.94     50.40 o
 -10  -4   7      188.60      111.82     60.63 o
  -9  -4   7       46.45       76.38     46.46 o
  -8  -4   7      544.02      533.11     88.20 o
  -7  -4   7       40.19       17.09     19.84 o
  -6  -4   7       74.89       60.24     20.60 o
  -5  -4   7     3484.57     3347.18    251.99 o
  -4  -4   7      423.83      403.47     30.80 o
  -3  -4   7     1636.75     1574.23     72.51 o
  -2  -4   7      567.96      665.93     27.59 o
  -1  -4   7     2766.19     3117.05    100.97 o
   0  -4   7      581.55      552.90     22.20 o
   1  -4   7     1513.52     1364.53     54.79 o
   2  -4   7     7984.26     7951.10    271.17 o
   3  -4   7      926.32      886.67     41.39 o
   4  -4   7      471.24      507.28     46.19 o
   5  -4   7      468.89      494.97    106.31 o
   6  -4   7      419.01      436.74     50.66 o
   7  -4   7       82.00       75.23     30.90 o
   8  -4   7       19.38      -27.34     29.23 o
   9  -4   7       27.71      -26.00     34.87 o
 -10  -3   7      177.55       76.38     50.40 o
  -9  -3   7       54.06      105.52     53.55 o
  -8  -3   7      486.57      469.07     55.27 o
  -7  -3   7     1104.15     1160.32     80.83 o
  -6  -3   7     1750.53     1594.88    101.43 o
  -5  -3   7     2210.89     2071.84    123.43 o
  -4  -3   7       65.91       56.61     12.09 o
  -3  -3   7      830.27      846.71     34.91 o
  -2  -3   7     3275.58     3760.12    139.41 o
  -1  -3   7      872.72     1068.80     43.75 o
   0  -3   7       48.52       21.79     12.28 o
   1  -3   7     1089.24     1236.65     58.14 o
   2  -3   7     1324.37     1396.33     69.22 o
   3  -3   7     3275.76     3270.93    119.81 o
   4  -3   7     2573.61     2533.32     97.77 o
   5  -3   7      319.78      261.40     36.70 o
   6  -3   7      403.93      463.59     51.19 o
   7  -3   7      403.74      426.45     53.45 o
   8  -3   7        5.80       30.37     32.54 o
   9  -3   7      101.24       90.91     41.35 o
 -10  -2   7      202.09       96.86     60.63 o
  -9  -2   7      384.57      471.96     58.43 o
  -8  -2   7      916.40      951.99     79.98 o
  -7  -2   7      429.49      368.41     44.45 o
  -6  -2   7      696.64      719.36     47.36 o
  -5  -2   7     1655.08     1635.96     78.44 o
  -4  -2   7      268.39      244.38     20.21 o
  -3  -2   7     1015.22      911.64     35.63 o
  -2  -2   7     7626.03     7702.40    266.75 o
  -1  -2   7     1777.07     1799.47     68.24 o
   0  -2   7      336.13      318.44     17.10 o
   1  -2   7     1896.96     1876.92     83.98 o
   2  -2   7     5013.66     5545.15    232.79 o
   3  -2   7     1574.11     1621.67     65.11 o
   4  -2   7       37.66       40.93      9.98 o
   5  -2   7      474.59      543.63     61.87 o
   6  -2   7      103.58      132.49     31.84 o
   7  -2   7      454.12      567.26     63.97 o
   8  -2   7       50.61       55.42     32.80 o
   9  -2   7      260.52      279.55     83.47 o
  10  -2   7      403.90      287.42     87.41 o
 -10  -1   7       11.11       24.14     32.54 o
  -9  -1   7       47.47       42.88     26.39 o
  -8  -1   7      727.76      684.33     68.94 o
  -7  -1   7      205.55      232.15     35.35 o
  -6  -1   7     1607.42     1576.63     97.29 o
  -5  -1   7      402.47      466.15     34.06 o
  -4  -1   7     1047.35     1102.58     46.97 o
  -3  -1   7      490.73      480.80     22.57 o
  -2  -1   7     1126.48     1053.71     41.19 o
  -1  -1   7     1993.60     1903.13     70.30 o
   0  -1   7     1411.55     1516.54     56.45 o
   1  -1   7     1441.05     1532.36     66.77 o
   2  -1   7     2381.88     2472.60    107.11 o
   3  -1   7     5212.28     5601.05    225.80 o
   4  -1   7      239.63      273.90     23.97 o
   5  -1   7      872.13     1000.83     90.75 o
   6  -1   7       18.69       15.80     22.84 o
   7  -1   7       84.87       89.77     51.97 o
   8  -1   7      116.60       87.41     54.33 o
   9  -1   7      156.29       43.31     60.63 o
 -11   0   7       10.56       25.20     59.06 o
 -10   0   7      279.16      338.29     63.00 o
  -9   0   7      363.02      383.61     58.25 o
  -8   0   7      865.57     1031.00     82.30 o
  -7   0   7        0.46      -17.78     17.78 o
  -6   0   7      250.96      233.75     25.86 o
  -5   0   7       59.52       63.90     17.79 o
  -4   0   7     1754.58     1635.18     74.65 o
  -3   0   7      542.11      539.00     40.79 o
  -2   0   7      525.96      485.16     30.92 o
  -1   0   7        5.89        2.91      4.64 o
   0   0   7     5970.39     6378.66    221.04 o
   1   0   7     4205.38     4281.49    173.54 o
   2   0   7     6812.45     7007.76    279.93 o
   3   0   7     1388.57     1448.03     70.86 o
   4   0   7        6.96       20.45     10.48 o
   5   0   7     1526.67     1592.45     93.71 o
   6   0   7        5.19       20.65     15.15 o
   7   0   7      622.90      740.22    112.61 o
   8   0   7       41.47        0.00     41.74 o
   9   0   7        0.20       29.14     59.85 o
  10   0   7      201.85      132.29     75.60 o
 -10   1   7        9.95       11.35     25.43 o
  -9   1   7       48.11       31.16     25.03 o
  -8   1   7      719.15      797.21     86.56 o
  -7   1   7      208.51      258.88     37.80 o
  -6   1   7     1611.77     1573.41     76.99 o
  -5   1   7      398.25      403.22     32.45 o
  -4   1   7     1047.96     1111.62     60.44 o
  -3   1   7      479.47      431.24     37.03 o
  -2   1   7     1070.94      971.07     38.44 o
  -1   1   7     1982.49     1903.29     75.02 o
   0   1   7     1429.26     1442.21     55.66 o
   1   1   7     1431.73     1382.16     65.74 o
   2   1   7     2400.93     2475.57    107.39 o
   3   1   7     5265.66     5439.61    226.48 o
   4   1   7      212.50      203.64     25.32 o
   5   1   7      864.84      892.90     63.21 o
   6   1   7       20.44        4.58     19.69 o
   7   1   7       82.04       85.79     38.19 o
   8   1   7      110.13      132.29     60.63 o
   9   1   7      157.58      214.19     71.66 o
  10   1   7      741.92      755.96    137.81 o
 -10   2   7      206.57      216.78     40.18 o
  -9   2   7      387.75      431.14     48.64 o
  -8   2   7      911.18     1102.94     74.75 o
  -7   2   7      421.45      443.84     37.90 o
  -6   2   7      681.21      683.65     47.75 o
  -5   2   7     1662.38     1649.47     77.48 o
  -4   2   7      271.52      266.57     29.51 o
  -3   2   7     1028.33      890.71     54.84 o
  -2   2   7     7690.53     7829.33    372.91 o
  -1   2   7     1793.77     1862.48     77.03 o
   0   2   7      312.34      286.58     30.08 o
   1   2   7     1932.95     1910.76     83.70 o
   2   2   7     4972.90     5305.33    220.83 o
   3   2   7     1547.33     1591.87     76.24 o
   4   2   7       37.32       33.71     22.49 o
   5   2   7      474.76      509.47     45.89 o
   6   2   7      103.47      147.29     27.76 o
   7   2   7      460.81      522.68     53.40 o
   8   2   7       54.21       12.60     51.19 o
   9   2   7      258.56      215.76     85.05 o
  10   2   7      405.84      359.87    102.37 o
 -10   3   7      172.12      215.75     40.09 o
  -9   3   7       54.81       -1.63     23.77 o
  -8   3   7      495.83      505.40     50.82 o
  -7   3   7     1111.29     1134.88     57.71 o
  -6   3   7     1752.40     1717.46     81.64 o
  -5   3   7     2206.18     2315.93    129.37 o
  -4   3   7       66.01       58.62     16.25 o
  -3   3   7      827.80      894.61     53.45 o
  -2   3   7     3238.96     4111.01    329.95 o
  -1   3   7      841.53     1016.62     80.32 o
   0   3   7       48.23       17.90     13.39 o
   1   3   7     1078.97     1140.83     56.54 o
   2   3   7     1324.36     1376.75     74.37 o
   3   3   7     3283.15     3207.86    139.76 o
   4   3   7     2582.51     2529.98    115.49 o
   5   3   7      325.27      345.22     33.50 o
   6   3   7      412.42      363.61     55.91 o
   7   3   7      394.67      357.70     45.41 o
   8   3   7        6.38       11.49     23.02 o
   9   3   7       95.83       40.95     59.06 o
 -10   4   7      202.28      291.73     53.42 o
  -9   4   7       45.18       44.81     38.25 o
  -8   4   7      535.44      571.56     52.96 o
  -7   4   7       40.95       44.93     16.82 o
  -6   4   7       75.72       69.58     16.58 o
  -5   4   7     3480.13     3709.43    360.66 o
  -4   4   7      428.45      496.31     40.60 o
  -3   4   7     1636.75     1674.93    120.48 o
  -2   4   7      583.64      699.27     57.48 o
  -1   4   7     2787.89     3145.92    212.62 o
   0   4   7      606.89      585.87     48.82 o
   1   4   7     1503.86     1435.99     77.96 o
   2   4   7     8016.08     7671.67    551.62 o
   3   4   7      929.55     1047.42     90.16 o
   4   4   7      468.88      512.66    104.34 o
   5   4   7      446.61      485.33     89.77 o
   6   4   7      432.71      431.04     47.63 o
   7   4   7       82.75      111.41     29.45 o
   8   4   7       16.75       42.02     28.06 o
   9   4   7       27.11       37.01     58.27 o
 -10   5   7      137.79       99.51     42.35 o
  -9   5   7       65.49       55.58     51.58 o
  -8   5   7      807.64      935.13    171.67 o
  -7   5   7      124.35      226.00     70.87 o
  -6   5   7      626.50      674.58     96.86 o
  -5   5   7     1454.91     1454.46     93.07 o
  -4   5   7       58.96       48.04     20.47 o
  -3   5   7      359.31      407.91     46.46 o
  -2   5   7     1101.30     1004.80     77.96 o
  -1   5   7      465.18      444.92     45.67 o
   0   5   7     1713.33     1766.28    122.84 o
   1   5   7      286.31      314.94     27.52 o
   2   5   7     3062.42     2825.23    151.57 o
   3   5   7      722.76      645.70     49.19 o
   4   5   7     2244.63     2242.98    123.65 o
   5   5   7      431.14      374.87     42.10 o
   6   5   7      129.64      176.71     32.30 o
   7   5   7      176.79      209.34     53.55 o
   8   5   7       88.67       31.52     26.54 o
   9   5   7       19.50       26.88     30.27 o
 -10   6   7      156.82      187.42     72.45 o
  -9   6   7       27.41      113.39     63.78 o
  -8   6   7      514.64      460.67    100.80 o
  -7   6   7      468.61      524.45     99.22 o
  -6   6   7      194.23      260.70     36.49 o
  -5   6   7     1582.19     1669.45    102.63 o
  -4   6   7      541.96      533.86     49.67 o
  -3   6   7      369.51      369.32     45.67 o
  -2   6   7      229.87      198.44     31.50 o
  -1   6   7      201.39      298.45     37.01 o
   0   6   7     1374.42     1351.29    102.37 o
   1   6   7      530.91      483.50     44.89 o
   2   6   7     4582.06     4760.76    277.58 o
   3   6   7      762.59      822.66     89.77 o
   4   6   7      336.24      344.87     67.72 o
   5   6   7      387.19      379.65     43.33 o
   6   6   7      118.98      147.59     30.98 o
   7   6   7      285.20      398.05     49.47 o
   8   6   7      172.22      184.76     40.92 o
   9   6   7       54.16       88.68     44.89 o
  -9   7   7       67.57       18.11     57.48 o
  -8   7   7      333.12      154.34     69.30 o
  -7   7   7      282.95      357.51     82.68 o
  -6   7   7      371.04      416.57     84.26 o
  -5   7   7      457.74      484.86     50.79 o
  -4   7   7      488.58      487.23     46.62 o
  -3   7   7      266.04      222.99     45.67 o
  -2   7   7      739.63      753.11     52.94 o
  -1   7   7      772.00      694.78     51.96 o
   0   7   7      516.50      519.24     41.17 o
   1   7   7      109.40      114.90     20.04 o
   2   7   7      626.46      576.42     57.48 o
   3   7   7      301.53      310.80     33.49 o
   4   7   7      872.54      915.20     98.04 o
   5   7   7      573.72      554.49     76.38 o
   6   7   7       24.77       23.42     21.68 o
   7   7   7      203.26      200.70     85.83 o
   8   7   7       22.59       21.88     27.96 o
  -9   8   7      220.71      191.35     74.81 o
  -8   8   7      504.09      431.53     96.07 o
  -7   8   7       76.69       81.90     58.27 o
  -6   8   7      159.12      177.18     64.57 o
  -5   8   7      911.72      987.48    125.99 o
  -4   8   7      125.11      108.57     47.25 o
  -3   8   7      550.51      615.40     77.96 o
  -2   8   7       27.38       37.05     15.36 o
  -1   8   7       84.02      122.54     22.44 o
   0   8   7      357.04      367.54     37.08 o
   1   8   7      105.23      145.63     22.32 o
   2   8   7     1267.82     1379.64     97.65 o
   3   8   7      210.28      319.71     44.89 o
   4   8   7      570.43      637.30     56.55 o
   5   8   7      659.79      757.36     64.52 o
   6   8   7      403.57      421.71     49.63 o
   7   8   7      484.46      446.20     54.87 o
   8   8   7       73.64       49.61     32.08 o
  -9   9   7       64.66       81.90     65.36 o
  -8   9   7      123.00       84.26     58.27 o
  -7   9   7     1222.67     1167.02    151.19 o
  -6   9   7      582.69      698.48    107.88 o
  -5   9   7      704.00      769.35    112.61 o
  -4   9   7      405.20      367.13     41.37 o
  -3   9   7      462.01      463.34     44.00 o
  -2   9   7       51.39       41.27     17.04 o
  -1   9   7      475.84      532.91     46.59 o
   0   9   7      390.40      382.45     38.40 o
   1   9   7      513.78      487.44     55.91 o
   2   9   7      621.75      624.46     69.30 o
   3   9   7      908.47      879.60     79.53 o
   4   9   7     2323.49     2305.69    165.37 o
   5   9   7      239.01      292.72     40.83 o
   6   9   7       10.21       11.83     24.20 o
   7   9   7       83.75      102.94     42.92 o
   8   9   7       30.07      -27.35     27.35 o
  -8  10   7      221.04      148.83     69.30 o
  -7  10   7      288.55      285.85     78.75 o
  -6  10   7      196.31      249.63     69.30 o
  -5  10   7      901.72      853.61    121.27 o
  -4  10   7       47.40       51.97     40.95 o
  -3  10   7      728.10      818.04     68.90 o
  -2  10   7      160.16      193.68     28.47 o
  -1  10   7       14.57        7.57     29.53 o
   0  10   7      994.51     1095.15     69.74 o
   1  10   7       65.72       68.51     24.41 o
   2  10   7     1763.65     1824.55    133.08 o
   3  10   7       79.77      122.84     35.44 o
   4  10   7      371.97      302.39     52.76 o
   5  10   7      131.58       76.38     34.65 o
   6  10   7      354.37      426.02     66.93 o
   7  10   7       45.89       45.75     29.18 o
  -7  11   7      885.63     1098.51    150.41 o
  -6  11   7      378.63      574.85    102.37 o
  -5  11   7      313.73      340.18     77.17 o
  -4  11   7      639.28      697.69    103.95 o
  -3  11   7      103.34       96.90     42.13 o
  -2  11   7       33.25       18.20     18.11 o
  -1  11   7      629.57      717.51     59.45 o
   0  11   7      488.89      519.73     63.78 o
   1  11   7      718.21      809.51     75.60 o
   2  11   7      619.26      665.41     74.81 o
   3  11   7      591.98      664.62     77.96 o
   4  11   7      694.47      692.97     83.47 o
   5  11   7      179.30      185.05     46.46 o
   6  11   7       76.22       54.33     37.01 o
   7  11   7       39.57      -13.39     33.07 o
  -7  12   7      188.21      266.16     83.47 o
  -6  12   7      307.98      384.28     88.20 o
  -5  12   7      374.95      392.16     85.83 o
  -4  12   7       59.51      169.30     63.00 o
  -3  12   7       12.81      -24.41     37.80 o
  -2  12   7       49.24       43.31     33.07 o
  -1  12   7       90.47       99.61     25.40 o
   1  12   7      293.24      345.70     53.55 o
   2  12   7      336.31      329.16     54.33 o
   3  12   7      272.42      274.82     50.40 o
   4  12   7       29.55       40.16     29.92 o
   5  12   7       77.29       81.90     38.59 o
   6  12   7        9.87       -0.79     31.50 o
  -6  13   7      230.10      198.44     73.23 o
  -5  13   7      116.16       96.07     59.06 o
  -4  13   7       43.32       -5.51     47.25 o
  -3  13   7       53.47       79.53     53.55 o
  -2  13   7      243.08      237.03     63.78 o
  -1  13   7      541.96      677.22     75.60 o
   0  13   7      163.16      226.79     44.10 o
   1  13   7       58.16       77.17     31.50 o
   2  13   7      179.12      200.80     44.89 o
   3  13   7      133.51      110.24     39.37 o
   4  13   7        5.49       18.11     30.71 o
   5  13   7       85.48      107.88     44.10 o
  -5  14   7       57.92       63.78     55.12 o
  -4  14   7       96.45       61.42     57.48 o
  -3  14   7      105.65      140.96     58.27 o
  -1  14   7       57.52       64.57     31.50 o
   0  14   7      258.47      303.96     54.33 o
   1  14   7      164.87      181.90     45.67 o
   2  14   7       60.61      142.53     44.10 o
   3  14   7       87.46       88.98     37.80 o
   4  14   7      128.40      141.74     47.25 o
  -3  15   7       12.00       22.05     50.40 o
   0  15   7       98.90      148.83     44.10 o
   1  15   7       91.53      118.91     42.52 o
   2  15   7       42.92       41.74     34.65 o
  -3 -15   8       47.55       71.21     26.30 o
  -2 -15   8      113.05      126.17     31.50 o
  -1 -15   8      134.16      157.96     27.99 o
   0 -15   8      148.95      172.40     28.00 o
   1 -15   8       50.33       73.84     20.96 o
   2 -15   8      178.99      167.73     44.89 o
  -5 -14   8        5.57       34.65     36.22 o
  -4 -14   8      107.05      117.68     37.80 o
  -3 -14   8      135.68      105.58     75.20 o
  -2 -14   8      206.86      255.06     64.18 o
  -1 -14   8      192.76      226.32     31.02 o
   0 -14   8       30.96       43.71     25.20 o
   1 -14   8       40.57       68.34     19.48 o
   2 -14   8       67.38       68.15     21.26 o
   3 -14   8      159.90      143.30     28.08 o
  -6 -13   8       48.47       50.35     49.61 o
  -5 -13   8      274.26      253.92     94.89 o
  -4 -13   8       51.99       29.66     21.95 o
  -3 -13   8       64.82       68.77     23.07 o
  -2 -13   8      218.91      251.58     49.61 o
  -1 -13   8      590.53      588.44     54.33 o
   0 -13   8       28.06       27.11     21.26 o
   1 -13   8      151.70      165.72     44.10 o
   2 -13   8      478.44      535.23     77.96 o
   3 -13   8       49.05       49.22     20.60 o
   4 -13   8       49.01       32.71     21.26 o
   5 -13   8      409.85      305.54     62.21 o
  -7 -12   8      160.71      176.19     44.95 o
  -6 -12   8       70.68       25.15     28.95 o
  -5 -12   8       36.47       75.60     29.89 o
  -4 -12   8      116.69      143.45     48.82 o
  -3 -12   8      190.46      217.46     84.65 o
  -2 -12   8      239.54      267.22     65.36 o
  -1 -12   8      207.69      221.86     28.00 o
   0 -12   8      115.59      146.75     22.30 o
   1 -12   8       61.35       78.66     17.97 o
   2 -12   8       55.70       53.78     16.10 o
   3 -12   8      154.52      144.95     23.43 o
   4 -12   8       89.89       74.48     27.68 o
   5 -12   8      147.07      102.89     34.62 o
   6 -12   8        8.22       -7.09     34.65 o
  -7 -11   8       94.57      120.26     39.16 o
  -6 -11   8       79.35       81.65     31.72 o
  -5 -11   8      246.76      243.60     38.96 o
  -4 -11   8      323.94      310.36    106.31 o
  -3 -11   8      150.21      128.07     66.15 o
  -2 -11   8      707.53      728.16    106.70 o
  -1 -11   8      330.13      348.88     34.40 o
   0 -11   8     1648.39     1847.52    111.82 o
   1 -11   8       39.35       55.12     25.06 o
   2 -11   8      161.30      189.99     22.36 o
   3 -11   8      325.30      305.29     29.48 o
   4 -11   8      263.10      238.79     38.96 o
   5 -11   8       68.72       73.96     29.49 o
   6 -11   8       27.28       -3.94     31.50 o
  -8 -10   8      143.16      204.00     46.50 o
  -7 -10   8      253.10      306.75     50.44 o
  -6 -10   8      166.26      120.20     58.67 o
  -5 -10   8      122.32      148.15     44.89 o
  -4 -10   8       75.67       40.37     20.38 o
  -3 -10   8       40.33       55.39     19.27 o
  -2 -10   8      570.97      552.57     44.81 o
  -1 -10   8       72.31      105.25     17.33 o
   0 -10   8       70.78       58.66     14.68 o
   1 -10   8      541.42      596.69     37.33 o
   2 -10   8     2334.29     2250.87    103.76 o
   3 -10   8      853.20      709.50     60.54 o
   4 -10   8      305.81      202.82     35.95 o
   5 -10   8        0.79        9.45     29.14 o
   6 -10   8       50.81      -28.35     28.35 o
   7 -10   8       34.95       52.76     43.31 o
  -9  -9   8      104.27       23.62     44.89 o
  -8  -9   8       97.03      100.35     38.17 o
  -7  -9   8      413.78      410.06     56.56 o
  -6  -9   8      523.31      550.94     61.67 o
  -5  -9   8      994.92      905.28     79.93 o
  -4  -9   8      279.71      303.06     37.11 o
  -3  -9   8      235.87      220.67     29.32 o
  -2  -9   8      734.88      774.29     86.62 o
  -1  -9   8      221.32      227.51     17.56 o
   0  -9   8     3394.33     3476.60    131.96 o
   1  -9   8       97.05       89.60     14.39 o
   2  -9   8      680.03      638.02     51.82 o
   3  -9   8     1088.49      856.76     88.20 o
   4  -9   8      459.65      453.58     63.78 o
   5  -9   8      118.67       61.42     35.44 o
   6  -9   8      401.79      266.95     63.00 o
  -9  -8   8      431.48      300.05     56.17 o
  -8  -8   8      295.31      331.02     54.37 o
  -7  -8   8      651.87      619.83     68.72 o
  -6  -8   8       51.46       58.77     27.22 o
  -5  -8   8      152.36      139.54     30.24 o
  -4  -8   8      139.84      154.74     27.22 o
  -3  -8   8       17.07        9.52     30.32 o
  -2  -8   8       21.17       32.29     13.33 o
  -1  -8   8      257.82      287.36     16.52 o
   0  -8   8      401.71      407.95     20.63 o
   1  -8   8      691.53      626.77     42.05 o
   2  -8   8     1677.87     1395.77    124.03 o
   3  -8   8     2429.51     2260.02    197.65 o
   4  -8   8      207.43      132.29     38.59 o
   5  -8   8      240.97      190.57     46.46 o
   6  -8   8      277.45      225.21     57.48 o
   7  -8   8      179.24      143.32     57.48 o
   8  -8   8       63.16       59.85     54.33 o
  -9  -7   8       75.98       52.27     37.65 o
  -8  -7   8       96.09       69.54     38.98 o
  -7  -7   8      814.48      684.14     81.50 o
  -6  -7   8      346.89      325.05     46.17 o
  -5  -7   8      853.14      840.00     69.41 o
  -4  -7   8      112.01      118.87     24.33 o
  -3  -7   8      447.64      377.90     37.56 o
  -2  -7   8      326.03      358.12     33.37 o
  -1  -7   8       13.94        3.66      5.14 o
   0  -7   8     1819.22     1817.77     64.56 o
   1  -7   8      434.97      381.99     20.94 o
   2  -7   8      179.85      195.78     31.32 o
   3  -7   8     1193.39      949.68     96.07 o
   4  -7   8       13.12       25.99     25.99 o
   5  -7   8      710.97      675.64     90.56 o
   6  -7   8      106.53      108.67     43.31 o
   7  -7   8      171.03       62.21     45.67 o
   8  -7   8       15.57       14.17     47.25 o
 -10  -6   8       59.34       11.81     45.67 o
  -9  -6   8      221.74      152.77     55.12 o
  -8  -6   8      588.37      556.74     90.56 o
  -7  -6   8      392.29      298.95     47.55 o
  -6  -6   8      322.11      254.14     40.86 o
  -5  -6   8      127.78       93.95     25.89 o
  -4  -6   8      950.03      960.92     88.98 o
  -3  -6   8      116.44      105.64     19.20 o
  -2  -6   8      672.98      679.54     32.25 o
  -1  -6   8      260.52      247.97     13.57 o
   0  -6   8      257.39      251.99     16.93 o
   1  -6   8      371.18      306.11     27.00 o
   2  -6   8     2375.97     2227.59    105.65 o
   3  -6   8     2422.06     2228.55    126.07 o
   4  -6   8     1126.62     1110.37     74.21 o
   5  -6   8      254.37      189.78     48.82 o
   6  -6   8       52.03       22.05     33.86 o
   7  -6   8      329.94      325.22     72.45 o
   8  -6   8       93.62       51.19     43.31 o
   9  -6   8       62.08        4.72     49.61 o
 -10  -5   8      109.70      130.72     63.78 o
  -9  -5   8       46.32      112.61     50.40 o
  -8  -5   8       13.19       25.20     37.01 o
  -7  -5   8      801.85      695.33    100.01 o
  -6  -5   8      276.62      236.43     39.53 o
  -5  -5   8      742.88      712.24     64.48 o
  -4  -5   8      390.98      398.71     29.46 o
  -3  -5   8      572.26      602.13     33.92 o
  -2  -5   8      727.84      740.30     33.77 o
  -1  -5   8     1526.91     1436.07     51.30 o
   0  -5   8     4517.74     4362.95    144.03 o
   1  -5   8     1788.07     1745.00     67.77 o
   2  -5   8      577.37      567.10     29.43 o
   3  -5   8      816.29      768.50     47.70 o
   4  -5   8       73.08       75.23     21.38 o
   5  -5   8     1032.74      936.28     72.87 o
   6  -5   8       24.65       36.57     25.60 o
   7  -5   8       57.85       30.71     40.95 o
   8  -5   8       64.10       46.46     48.04 o
   9  -5   8      138.97       59.85     62.21 o
 -10  -4   8       44.97       26.77     49.61 o
  -9  -4   8      551.12      514.21     99.22 o
  -7  -4   8      838.71      818.96    112.61 o
  -6  -4   8      167.73      126.78     42.52 o
  -5  -4   8      617.16      604.41     41.70 o
  -4  -4   8      107.85       85.12     13.82 o
  -3  -4   8      324.36      372.41     20.86 o
  -2  -4   8     2024.96     1973.30     76.08 o
  -1  -4   8      905.26      935.01     43.76 o
   0  -4   8      371.60      396.18     22.09 o
   1  -4   8     1110.34     1053.32     53.15 o
   2  -4   8     8591.04     8241.58    291.66 o
   3  -4   8      567.46      550.11     30.32 o
   4  -4   8      365.46      337.85     37.77 o
   5  -4   8      205.39      185.73     42.92 o
   6  -4   8       39.34       15.02     22.50 o
   7  -4   8      275.67      277.21     45.65 o
   8  -4   8      428.80      185.05     69.30 o
   9  -4   8       83.44       -1.57     55.12 o
 -10  -3   8      315.39      204.74     74.02 o
  -9  -3   8      615.53      578.79    100.01 o
  -8  -3   8      124.22       75.60     47.25 o
  -7  -3   8      613.82      466.97     85.83 o
  -6  -3   8      127.52      159.07     27.43 o
  -5  -3   8     1238.50     1170.85     75.23 o
  -4  -3   8      279.45      278.97     19.62 o
  -3  -3   8     1094.06     1153.78     43.87 o
  -2  -3   8      514.63      486.73     27.16 o
  -1  -3   8      432.80      406.45     22.18 o
   0  -3   8     4781.50     4992.00    184.36 o
   1  -3   8      623.41      726.48     39.12 o
   2  -3   8      219.18      239.63     17.17 o
   3  -3   8      939.33      981.20     43.96 o
   4  -3   8       82.36       64.90     13.98 o
   5  -3   8      372.57      403.90     44.38 o
   6  -3   8      175.68      179.14     35.83 o
   7  -3   8       36.57       36.95     31.12 o
   8  -3   8      458.39      615.01     93.71 o
   9  -3   8        8.44       29.92     55.91 o
 -10  -2   8      111.17       77.17     60.63 o
  -9  -2   8      932.77     1002.44    137.81 o
  -8  -2   8     1921.82     1870.23    163.00 o
  -7  -2   8     1031.40     1121.79     87.41 o
  -6  -2   8     1167.78     1154.50     54.46 o
  -5  -2   8      484.46      459.51     30.61 o
  -4  -2   8      642.46      702.71     44.15 o
  -3  -2   8      251.58      228.21     19.16 o
  -2  -2   8      371.91      327.06     20.77 o
  -1  -2   8     1570.56     1651.08     62.60 o
   0  -2   8     5926.94     6459.31    221.44 o
   1  -2   8     1869.04     2019.50     89.85 o
   2  -2   8     2268.11     2389.91    101.78 o
   3  -2   8      842.20      903.66     49.62 o
   4  -2   8      503.68      585.71     38.76 o
   5  -2   8      188.95      185.23     30.38 o
   6  -2   8      303.95      354.43     48.04 o
   7  -2   8      682.52      712.79    178.36 o
   9  -2   8      475.78      524.45    109.46 o
 -10  -1   8      421.35      685.09    113.39 o
  -9  -1   8      300.09      318.47     55.65 o
  -8  -1   8      153.60      155.47     67.72 o
  -7  -1   8      208.53      221.05     52.76 o
  -6  -1   8       81.23       88.46     19.43 o
  -5  -1   8      608.54      576.99     40.20 o
  -4  -1   8      804.75      823.54     43.53 o
  -3  -1   8      270.42      269.23     19.27 o
  -2  -1   8     1090.73     1066.28     48.21 o
  -1  -1   8     2595.43     2537.79     90.62 o
   0  -1   8    10888.44    12256.45    408.84 o
   1  -1   8     3137.91     3418.25    139.28 o
   2  -1   8      550.48      637.12     36.32 o
   3  -1   8     1715.89     1874.44     84.66 o
   4  -1   8      265.07      358.33     28.05 o
   5  -1   8      106.82      113.45     19.75 o
   6  -1   8      577.34      474.05     85.83 o
   7  -1   8       35.32       46.46     48.82 o
   8  -1   8       57.28       -7.09     45.67 o
   9  -1   8       24.43      -25.20     50.40 o
 -10   0   8      181.31      232.30     77.17 o
  -9   0   8      440.21      522.44     52.59 o
  -8   0   8      966.78     1055.52    136.62 o
  -7   0   8      228.09      256.02     58.27 o
  -6   0   8       65.99       71.95     16.80 o
  -5   0   8       41.24       47.91     19.27 o
  -4   0   8      128.22      100.00     15.05 o
  -3   0   8     4437.35     3972.09    172.40 o
  -2   0   8      495.36      462.13     23.18 o
  -1   0   8     1415.22     1517.92     75.70 o
   0   0   8     1442.73     1725.44     65.59 o
   1   0   8     6303.80     6620.57    264.99 o
   2   0   8      112.84      117.41     15.35 o
   3   0   8     4404.18     4869.96    201.59 o
   4   0   8       17.64       -2.24     18.35 o
   5   0   8       33.72       19.33     13.63 o
   6   0   8      299.70      365.14     38.27 o
   7   0   8     1136.16     1081.97    142.53 o
   8   0   8      560.15      618.16    111.03 o
   9   0   8       38.95       42.52     56.70 o
 -10   1   8      419.19      507.98     72.93 o
  -9   1   8      292.16      321.26     42.28 o
  -8   1   8      150.36      229.75     38.79 o
  -7   1   8      214.52      243.26     29.01 o
  -6   1   8       76.93      104.16     18.74 o
  -5   1   8      608.90      705.06     42.50 o
  -4   1   8      833.77      856.64     55.38 o
  -3   1   8      269.46      208.76     25.78 o
  -2   1   8     1065.33     1031.75     61.38 o
  -1   1   8     2616.28     2453.96    108.55 o
   0   1   8    10841.68    11640.23    407.76 o
   1   1   8     3138.08     3236.80    138.55 o
   2   1   8      545.49      559.13     36.37 o
   3   1   8     1712.13     1770.33    115.98 o
   4   1   8      276.05      348.86     32.49 o
   5   1   8       97.79      143.15     23.13 o
   6   1   8      566.80      629.55     50.25 o
   7   1   8       32.80       82.68     53.55 o
   8   1   8       59.97       38.59     54.33 o
   9   1   8       20.12       83.47     67.72 o
 -10   2   8      109.28      139.75     34.99 o
  -9   2   8      947.38     1066.10     75.15 o
  -8   2   8     1919.84     1882.09    104.07 o
  -7   2   8     1021.37     1033.37     61.51 o
  -6   2   8     1179.25     1194.68     61.90 o
  -5   2   8      471.57      482.33     35.75 o
  -4   2   8      604.44      623.81     49.22 o
  -3   2   8      248.35      252.45     26.77 o
  -2   2   8      393.85      375.50     32.68 o
  -1   2   8     1547.83     1604.88     70.79 o
   0   2   8     5963.31     6170.51    252.91 o
   1   2   8     1897.21     2024.50     89.35 o
   2   2   8     2261.34     2206.64    101.20 o
   3   2   8      846.84      904.58     51.10 o
   4   2   8      523.58      550.26     44.13 o
   5   2   8      186.38      189.25     27.31 o
   6   2   8      303.81      362.35     40.29 o
   7   2   8      683.11      791.47     62.70 o
   8   2   8      682.92      898.50    138.59 o
   9   2   8      458.70      416.57    100.01 o
 -10   3   8      311.24      473.41     53.70 o
  -9   3   8      605.41      613.31     59.42 o
  -8   3   8      121.18      102.13     29.64 o
  -7   3   8      624.48      811.17     54.59 o
  -6   3   8      124.39      145.24     21.52 o
  -5   3   8     1232.93     1272.35    103.55 o
  -4   3   8      295.67      324.11     32.57 o
  -3   3   8     1095.95     1193.01     89.77 o
  -2   3   8      495.33      554.24     63.78 o
  -1   3   8      459.95      441.77     46.46 o
   0   3   8     4754.67     4823.13    197.68 o
   1   3   8      626.94      641.12     37.91 o
   2   3   8      222.21      245.10     26.96 o
   3   3   8      912.90      957.89     54.33 o
   4   3   8       82.78       86.15     17.90 o
   5   3   8      363.39      376.95     36.30 o
   6   3   8      168.50      215.62     33.01 o
   7   3   8       35.74       45.49     35.44 o
   8   3   8      458.73      475.14     58.67 o
   9   3   8       11.65      -45.67     52.76 o
 -10   4   8       48.81       55.23     35.65 o
  -9   4   8      560.61      741.53     63.78 o
  -8   4   8     1952.56     2074.48    113.37 o
  -7   4   8      840.74      975.27     84.36 o
  -6   4   8      171.66      198.31     30.04 o
  -5   4   8      630.48      732.91     56.16 o
  -4   4   8      113.69      137.59     22.84 o
  -3   4   8      332.15      481.14     53.55 o
  -2   4   8     2033.92     1846.60    140.17 o
  -1   4   8      887.69      859.12     74.02 o
   0   4   8      375.53      410.81     29.04 o
   1   4   8     1092.30      985.73     58.65 o
   2   4   8     8604.69     8843.56    408.90 o
   3   4   8      590.38      570.31     43.27 o
   4   4   8      373.03      356.94     36.86 o
   5   4   8      204.54      178.38     28.74 o
   6   4   8       41.43       74.28     39.77 o
   7   4   8      278.25      324.33     43.04 o
   8   4   8      424.54      528.02     57.92 o
   9   4   8       78.33      141.74     70.87 o
 -10   5   8      104.73      165.37     70.08 o
  -9   5   8       47.87       76.38     59.85 o
  -8   5   8       12.59       88.98     56.70 o
  -7   5   8      785.70      892.52     76.00 o
  -6   5   8      262.50      323.19     42.69 o
  -5   5   8      745.49      848.10     76.38 o
  -4   5   8      376.89      365.38     50.40 o
  -3   5   8      573.59      644.93     59.85 o
  -2   5   8      727.41      789.83     66.15 o
  -1   5   8     1529.26     1467.04    107.88 o
   0   5   8     4522.94     4392.47    290.57 o
   1   5   8     1790.40     1731.75     92.56 o
   2   5   8      582.58      598.72     42.37 o
   3   5   8      797.16      811.75     55.42 o
   4   5   8       80.43       37.79     26.77 o
   5   5   8     1026.97      986.13     70.84 o
   6   5   8       21.86        1.57     59.85 o
   7   5   8       59.02       29.27     23.29 o
   8   5   8       64.42      108.56     59.85 o
   9   5   8      152.32      171.26     40.76 o
 -10   6   8       63.06       24.41     55.91 o
  -9   6   8      218.56      210.25     77.17 o
  -8   6   8      588.69      611.07    116.54 o
  -7   6   8      401.04      307.90     80.32 o
  -6   6   8      325.52      357.62     78.75 o
  -5   6   8      129.40      123.97     28.37 o
  -4   6   8      951.58      979.60     85.05 o
  -3   6   8      129.94       74.81     23.62 o
  -2   6   8      671.81      643.36     59.85 o
  -1   6   8      270.07      261.44     35.44 o
   0   6   8      259.05      244.90     34.65 o
   1   6   8      380.27      390.58     43.31 o
   2   6   8     2372.93     2384.42    122.60 o
   3   6   8     2432.35     2342.89    125.12 o
   4   6   8     1101.00     1164.21     74.28 o
   5   6   8      254.01      164.09     30.30 o
   6   6   8       56.01       11.55     21.94 o
   7   6   8      330.12      353.87     48.39 o
   8   6   8       91.23      157.02     45.28 o
   9   6   8       61.51       86.62     68.51 o
  -9   7   8       74.66      204.74     79.53 o
  -8   7   8       96.58      141.74     68.51 o
  -7   7   8      799.19     1036.30    142.53 o
  -6   7   8      346.03      420.51     92.13 o
  -5   7   8      853.49      962.13     70.76 o
  -4   7   8      106.65       83.09     34.25 o
  -3   7   8      446.45      414.93     42.52 o
  -2   7   8      313.99      354.44     37.54 o
  -1   7   8       14.54       15.75     14.17 o
   0   7   8     1797.01     1781.24    133.87 o
   1   7   8      429.25      396.88     48.04 o
   2   7   8      177.30      174.82     32.29 o
   3   7   8     1195.11     1167.68     69.84 o
   4   7   8       18.26       33.77     18.06 o
   5   7   8      708.74      766.89     68.51 o
   6   7   8      118.54       89.45     28.84 o
   7   7   8      175.46      158.90     36.31 o
   8   7   8       15.79       21.47     27.62 o
  -9   8   8      428.02      396.09     98.43 o
  -8   8   8      304.84      358.30     92.92 o
  -7   8   8      645.11      869.36    130.72 o
  -6   8   8       52.03       38.59     48.82 o
  -5   8   8      157.52      132.38     46.46 o
  -4   8   8      144.33      109.86     26.46 o
  -3   8   8       21.97       12.92     15.91 o
  -2   8   8       27.15       24.71     15.63 o
  -1   8   8      265.58      300.30     33.61 o
   0   8   8      409.85      442.87     40.60 o
   1   8   8      720.35      743.68     50.33 o
   2   8   8     1665.67     1627.69    118.12 o
   3   8   8     2431.68     2697.17    139.44 o
   4   8   8      197.71      226.21     33.67 o
   5   8   8      238.41      214.22     35.74 o
   6   8   8      263.15      275.62     42.19 o
   7   8   8      173.57      180.67     64.18 o
   8   8   8       73.47       39.76     29.83 o
  -8   9   8       98.35      139.38     69.30 o
  -7   9   8      422.33      349.63     89.77 o
  -6   9   8      537.90      681.16    112.61 o
  -5   9   8      987.96     1078.04    136.23 o
  -4   9   8      270.20      198.09     33.74 o
  -3   9   8      235.15      216.59     32.30 o
  -2   9   8      712.11      765.53     57.83 o
  -1   9   8      231.36      166.23     27.90 o
   0   9   8     3377.82     3335.66    175.74 o
   1   9   8       87.48       73.23     26.77 o
   2   9   8      677.23      732.34     68.51 o
   3   9   8     1089.11     1084.34     90.56 o
   4   9   8      460.99      366.96     58.27 o
   5   9   8      120.84      111.69     30.07 o
   6   9   8      423.56      485.81     54.23 o
   7   9   8      427.26      455.38     90.56 o
  -8  10   8      143.49      143.32     72.45 o
  -7  10   8      258.92      339.40     90.56 o
  -6  10   8      163.49      109.46     56.70 o
  -5  10   8      126.49       59.06     54.33 o
  -4  10   8       85.77       44.27     49.61 o
  -3  10   8       40.77       29.74     22.44 o
  -2  10   8      576.63      655.12     55.79 o
  -1  10   8       76.77       69.82     35.04 o
   0  10   8       73.29       41.48     32.29 o
   1  10   8      544.22      579.57     67.72 o
   2  10   8     2343.88     2269.47    171.67 o
   3  10   8      849.04      875.66     80.32 o
   4  10   8      305.98      292.15     49.61 o
   5  10   8        0.67       28.35     27.56 o
   6  10   8       46.80       40.16     30.71 o
   7  10   8       30.02       29.81     53.55 o
  -7  11   8       94.07       72.45     63.78 o
  -6  11   8       82.40      155.92     68.51 o
  -5  11   8      247.22      274.82     74.81 o
  -4  11   8      310.83      282.70     75.60 o
  -3  11   8      149.66      129.58     28.33 o
  -2  11   8      690.60      679.91     59.98 o
  -1  11   8      337.50      359.92     40.64 o
   0  11   8     1646.27     1811.17    143.32 o
   1  11   8       35.47       16.54     23.62 o
   2  11   8      161.42      229.15     44.10 o
   3  11   8      324.97      314.99     51.97 o
   4  11   8      271.46      265.38     50.40 o
   5  11   8       66.88       42.52     33.07 o
   6  11   8       28.38        0.00     32.29 o
  -7  12   8      168.50      161.43     74.02 o
  -6  12   8       70.04       40.16     59.06 o
  -5  12   8       33.64      -33.07     47.25 o
  -4  12   8      126.02       78.75     54.33 o
  -3  12   8      189.66      151.19     58.27 o
  -2  12   8      240.39      292.27     38.52 o
  -1  12   8      207.53      240.96     43.31 o
   0  12   8      116.33      165.37     37.80 o
   1  12   8       56.55       56.70     28.35 o
   2  12   8       59.46       21.26     25.99 o
   3  12   8      150.66      137.02     39.37 o
   4  12   8       91.47       74.81     34.65 o
   5  12   8      148.54      100.01     40.16 o
   6  12   8       10.37       -1.57     32.29 o
  -6  13   8       53.43       57.48     60.63 o
  -5  13   8      271.34      226.79     77.17 o
  -4  13   8       48.05       12.60     51.19 o
  -3  13   8       64.92      117.33     57.48 o
  -2  13   8      219.55      237.50     37.87 o
  -1  13   8      592.71      653.59     74.81 o
   0  13   8       27.89       40.95     28.35 o
   1  13   8      149.49      107.10     37.01 o
   2  13   8      481.50      648.08     78.75 o
   3  13   8       49.57       15.75     28.35 o
   4  13   8       48.08       55.91     37.01 o
   5  13   8      405.99      398.46     67.72 o
  -4  14   8      111.63      112.61     63.78 o
  -3  14   8      131.26      170.88     64.57 o
  -1  14   8      188.48      200.02     44.10 o
   0  14   8       32.08       34.65     30.71 o
   1  14   8       46.01       29.14     31.50 o
   2  14   8       63.42       58.27     36.22 o
   3  14   8      159.97      168.52     48.04 o
   0  15   8      150.36       89.77     40.16 o
   1  15   8       47.22       96.07     40.95 o
   2  15   8      180.70      195.29     50.40 o
  -2 -15   9        2.00       -7.57     18.92 o
  -1 -15   9      134.67      120.57     26.66 o
   0 -15   9      285.08      281.76     35.76 o
   1 -15   9      348.19      342.55     61.42 o
  -4 -14   9       29.31       19.60     24.60 o
  -3 -14   9       19.48        5.97     18.72 o
  -2 -14   9       96.78      143.60     28.14 o
  -1 -14   9      206.58      252.79     32.24 o
   0 -14   9       19.46       15.50     15.69 o
   1 -14   9       69.25      106.93     40.16 o
   2 -14   9      118.13      172.39     27.92 o
   3 -14   9      453.06      525.82     88.98 o
  -5 -13   9      647.14      743.37    104.73 o
  -4 -13   9      192.93      158.43     56.30 o
  -3 -13   9      119.66      141.61     43.70 o
  -2 -13   9      307.96      376.06     81.50 o
  -1 -13   9       47.75       59.43     18.83 o
   0 -13   9      165.58      184.20     26.11 o
   1 -13   9       81.69      128.53     22.42 o
   2 -13   9      115.60      102.80     37.01 o
   3 -13   9       25.02       44.62     21.43 o
   4 -13   9       75.71       78.36     53.55 o
  -6 -12   9       37.32       42.84     31.02 o
  -5 -12   9       14.31        1.23     37.80 o
  -4 -12   9        0.84      -17.22     17.22 o
  -3 -12   9      101.06       74.48     23.08 o
  -2 -12   9      319.90      379.06     67.33 o
  -1 -12   9      196.59      235.05     48.82 o
   0 -12   9      210.77      213.40     27.01 o
   1 -12   9       73.00      101.20     20.61 o
   2 -12   9       92.79       84.69     35.04 o
   3 -12   9      219.61      209.33     39.37 o
   4 -12   9       27.91      -10.60     46.85 o
   5 -12   9      304.97      210.70     43.26 o
  -7 -11   9        5.35       21.87     27.96 o
  -6 -11   9       88.34      112.64     33.35 o
  -5 -11   9      370.90      366.85    151.98 o
  -4 -11   9      460.76      427.54    151.19 o
  -3 -11   9        5.33        2.75     31.50 o
  -2 -11   9      417.46      425.82     45.24 o
  -1 -11   9      312.45      344.62     34.31 o
   0 -11   9     1032.86     1172.23     70.91 o
   1 -11   9      379.12      516.58     51.19 o
   2 -11   9      152.40      131.46     23.06 o
   3 -11   9       66.08       42.50     17.41 o
   4 -11   9      220.92      179.49     35.37 o
   5 -11   9       15.01       19.09     24.80 o
   6 -11   9      120.48      115.76     49.61 o
  -8 -10   9      176.74      210.10     49.19 o
  -7 -10   9      298.09      319.23    135.05 o
  -6 -10   9      121.15       97.44     39.77 o
  -5 -10   9      102.51       90.75     40.55 o
  -4 -10   9        8.97       16.50     20.87 o
  -3 -10   9      107.53      114.03     31.50 o
  -2 -10   9     1251.22     1409.96    111.27 o
  -1 -10   9      387.79      417.51     34.17 o
   0 -10   9     1159.32     1068.87     66.09 o
   1 -10   9      203.13      203.49     68.12 o
   2 -10   9      189.55      161.19     20.77 o
   3 -10   9      853.55      694.01     62.60 o
   4 -10   9       42.03       52.76     30.71 o
   5 -10   9       31.76       11.81     29.14 o
   6 -10   9      129.29       74.02     41.74 o
   7 -10   9       49.98       55.12     47.25 o
  -8  -9   9      228.66      195.56     46.27 o
  -7  -9   9       41.82        9.46     27.82 o
  -6  -9   9      113.04      148.24     34.40 o
  -5  -9   9       42.48       95.79     35.44 o
  -4  -9   9      217.77      226.19     33.06 o
  -3  -9   9      156.80      127.57     25.20 o
  -2  -9   9      229.52      255.05     27.13 o
  -1  -9   9      991.10     1029.80     58.91 o
   0  -9   9     3505.93     3643.54    167.06 o
   1  -9   9     2026.92     1998.77     90.82 o
   2  -9   9       80.80       86.23     16.70 o
   4  -9   9      101.69       70.08     31.50 o
   5  -9   9      150.25      120.48     40.16 o
   6  -9   9        5.77       23.62     35.44 o
   7  -9   9      185.83      103.95     54.33 o
  -9  -8   9      263.38      160.97     47.49 o
  -8  -8   9      477.53      435.71     59.86 o
  -7  -8   9      705.93      573.40     92.13 o
  -6  -8   9      168.73      153.87     33.41 o
  -5  -8   9      461.59      460.02     58.27 o
  -4  -8   9      184.03      169.11     29.20 o
  -3  -8   9       54.44       41.75     16.81 o
  -2  -8   9     1067.15     1120.08     98.86 o
  -1  -8   9      415.38      465.49     56.22 o
   0  -8   9     2726.74     2745.82    106.40 o
   1  -8   9      295.20      298.61     23.11 o
   2  -8   9       11.75        2.43     25.20 o
   3  -8   9      888.50      816.60     82.68 o
   4  -8   9       32.41       28.35     25.20 o
   5  -8   9      133.25      104.73     39.37 o
   6  -8   9       28.68       20.47     35.44 o
   7  -8   9      329.36      185.84     59.85 o
  -9  -7   9      936.46      870.99     90.99 o
  -8  -7   9      476.65      379.95     56.75 o
  -7  -7   9      166.32      134.68     55.91 o
  -6  -7   9      105.84       88.43     28.25 o
  -5  -7   9       14.68       -6.53     17.02 o
  -4  -7   9       45.58       47.83     19.20 o
  -3  -7   9       80.15       53.70     24.83 o
  -2  -7   9       33.58       32.39     13.90 o
  -1  -7   9      975.36     1102.25     53.48 o
   0  -7   9     1803.35     1694.72     98.80 o
   1  -7   9     3203.39     2786.09    109.69 o
   2  -7   9       48.68       27.53     17.82 o
   3  -7   9     1376.28     1215.84    114.97 o
   4  -7   9      351.29      213.40     48.04 o
   5  -7   9      121.82       97.65     40.16 o
   6  -7   9       80.93      139.38     45.67 o
   7  -7   9      361.39      263.80     66.15 o
   8  -7   9      219.11      217.34     69.30 o
 -10  -6   9        3.20      -29.14     44.10 o
  -9  -6   9      276.97      165.11     45.38 o
  -8  -6   9      473.79      424.18    104.73 o
  -7  -6   9      379.85      338.44     82.68 o
  -6  -6   9       21.48       36.18     23.27 o
  -5  -6   9      137.29      109.87     27.24 o
  -4  -6   9      130.12       86.62     33.86 o
  -3  -6   9      653.91      642.67     67.77 o
  -2  -6   9     1338.89     1347.81     70.27 o
  -1  -6   9     2651.77     2706.35     89.69 o
   0  -6   9      580.40      572.27     25.95 o
   1  -6   9      897.53      831.14     38.39 o
   2  -6   9       25.32        6.18     11.72 o
   3  -6   9     2222.04     2085.20    175.60 o
   4  -6   9       13.74       -2.36     22.84 o
   5  -6   9      147.29      134.66     44.10 o
   6  -6   9       72.47      120.48     48.82 o
   7  -6   9      279.70      228.36     65.36 o
 -10  -5   9      199.93      141.57     46.18 o
  -9  -5   9      528.37      445.70     87.41 o
  -8  -5   9       81.04       91.35     44.89 o
  -7  -5   9       45.39       29.34     31.10 o
  -6  -5   9       22.65       15.52     22.86 o
  -5  -5   9      355.16      286.02     38.98 o
  -4  -5   9      562.45      494.53     41.67 o
  -3  -5   9      397.17      372.70     32.01 o
  -2  -5   9     1250.98     1351.07     58.20 o
  -1  -5   9     1204.97     1158.64     42.48 o
   0  -5   9     3074.55     3078.07    113.84 o
   1  -5   9     3949.04     3612.20    133.67 o
   2  -5   9      585.66      509.11     27.67 o
   3  -5   9       45.15       76.38     25.36 o
   4  -5   9       44.70       58.27     30.71 o
   5  -5   9      439.48      400.03     71.66 o
   6  -5   9      373.89      340.97     70.87 o
   7  -5   9      158.67      181.12     61.42 o
   8  -5   9       96.91       40.16     51.97 o
   9  -5   9       89.86       67.72     62.21 o
 -10  -4   9       23.36      -44.10     46.46 o
  -9  -4   9      146.74      151.91     41.48 o
  -8  -4   9     1123.01     1136.31    144.89 o
  -7  -4   9      255.45      286.64     65.36 o
  -6  -4   9       32.14       26.38     22.19 o
  -5  -4   9      637.41      575.23     48.09 o
  -4  -4   9      401.63      352.39     29.07 o
  -3  -4   9      296.70      241.04     24.21 o
  -2  -4   9     1680.95     1726.26     84.11 o
  -1  -4   9     1044.00      977.77     42.41 o
   0  -4   9      367.96      378.51     21.65 o
   1  -4   9      302.32      290.26     19.46 o
   2  -4   9      952.27      903.30     40.55 o
   3  -4   9     2719.14     2465.07     95.26 o
   4  -4   9       77.77       55.38     22.44 o
   5  -4   9      177.32      195.40     32.92 o
   6  -4   9      290.04      265.38     64.57 o
   7  -4   9       90.23       79.53     52.76 o
   9  -4   9       94.76       68.51     55.91 o
  -9  -3   9      694.18      611.07    109.46 o
  -8  -3   9       69.94       80.32     45.67 o
  -7  -3   9       28.85       60.48     29.23 o
  -6  -3   9      292.24      236.24     39.25 o
  -5  -3   9      162.65      159.00     20.59 o
  -4  -3   9     1771.27     1800.54     66.14 o
  -3  -3   9      213.82      233.40     19.88 o
  -2  -3   9      839.23      769.06     37.78 o
  -1  -3   9      100.82      107.00     11.17 o
   0  -3   9     2395.41     2348.51     86.48 o
   1  -3   9      682.76      614.27     37.20 o
   2  -3   9      735.45      756.94     44.31 o
   3  -3   9      190.87      200.73     22.24 o
   4  -3   9      131.42      166.09     25.31 o
   5  -3   9      148.20      168.90     29.32 o
   6  -3   9     1006.06     1099.51     94.10 o
   7  -3   9      114.38       92.59     33.35 o
   8  -3   9      161.49       88.98     57.48 o
   9  -3   9       65.22       55.91     66.15 o
 -10  -2   9       21.77       57.48     58.27 o
  -9  -2   9       89.16       67.72     49.61 o
  -8  -2   9      735.11      767.78    111.82 o
  -7  -2   9      416.36      527.60     85.83 o
  -6  -2   9      562.73      530.45     40.60 o
  -5  -2   9       24.60       19.13     10.86 o
  -4  -2   9      486.51      492.67     25.79 o
  -3  -2   9      366.02      346.57     23.52 o
  -2  -2   9     3531.86     3448.71    124.95 o
  -1  -2   9      204.12      184.95     19.32 o
   0  -2   9      288.84      307.69     18.41 o
   1  -2   9      628.46      647.56     37.83 o
   2  -2   9      326.97      352.13     28.66 o
   3  -2   9     1000.00     1070.09     57.29 o
   4  -2   9      531.31      585.09     39.43 o
   5  -2   9      354.58      440.98     72.45 o
   6  -2   9      124.71      136.23     53.55 o
   7  -2   9      114.08       40.16     46.46 o
   8  -2   9      914.59      823.69    133.08 o
   9  -2   9      250.83      282.70     91.35 o
 -10  -1   9      296.56      257.50     77.96 o
  -9  -1   9      529.62      732.34    112.61 o
  -8  -1   9      121.90      183.48     58.27 o
  -7  -1   9      327.13      344.26     42.19 o
  -6  -1   9      390.65      419.54     35.01 o
  -5  -1   9      722.82      830.11     49.25 o
  -4  -1   9     2121.33     2032.57    106.50 o
  -3  -1   9      960.94      910.04     39.10 o
  -2  -1   9     1517.83     1546.49     62.32 o
  -1  -1   9      872.16      826.08     36.19 o
   0  -1   9     1816.22     2030.19     86.15 o
   1  -1   9     1458.50     1450.79     69.57 o
   2  -1   9      175.26      175.87     23.82 o
   3  -1   9      192.33      180.87     25.67 o
   4  -1   9      306.23      345.37     30.73 o
   5  -1   9      379.50      348.13     33.71 o
   6  -1   9     1497.88     1548.94    157.49 o
   7  -1   9      611.28      545.71     97.65 o
   8  -1   9        6.32       -8.66     47.25 o
   9  -1   9      135.43       88.20     67.72 o
 -10   0   9        0.88      -10.18     35.83 o
  -9   0   9      116.84      218.91     67.72 o
  -8   0   9       51.89       49.30     27.17 o
  -7   0   9      256.35      345.85     42.75 o
  -6   0   9      290.45      279.22     28.97 o
  -5   0   9        2.88      -10.48     10.54 o
  -4   0   9      536.46      582.73     49.26 o
  -3   0   9     4142.20     3937.03    157.42 o
  -2   0   9     7315.47     7765.11    266.71 o
  -1   0   9     3781.07     3861.47    139.80 o
   0   0   9      272.29      287.60     17.17 o
   1   0   9      298.00      333.32     28.27 o
   2   0   9      182.40      159.55     19.27 o
   3   0   9      729.30      727.21     43.99 o
   4   0   9      924.96      928.62     55.30 o
   5   0   9       70.55       70.27     32.29 o
   6   0   9       29.70       35.12     18.09 o
   7   0   9      287.83      281.12     77.96 o
   8   0   9      387.34      403.18     92.92 o
   9   0   9       43.22      -15.75     60.63 o
 -10   1   9      296.10      477.35    175.21 o
  -9   1   9      525.27      552.65     54.77 o
  -8   1   9      127.54      144.06     92.92 o
  -7   1   9      320.65      319.44     33.07 o
  -6   1   9      366.15      401.41     34.69 o
  -5   1   9      718.40      825.12     61.69 o
  -4   1   9     2117.27     2029.72    111.03 o
  -3   1   9      969.53      830.57     41.55 o
  -2   1   9     1523.35     1644.86     96.84 o
  -1   1   9      866.25      824.71     35.03 o
   0   1   9     1831.92     1906.17     74.22 o
   1   1   9     1449.23     1503.15     69.41 o
   2   1   9      183.92      215.72     22.14 o
   3   1   9      194.33      185.43     21.70 o
   4   1   9      311.10      357.70     47.10 o
   5   1   9      373.11      319.01     36.10 o
   6   1   9     1512.11     1634.12     98.55 o
   7   1   9      597.06      610.28    105.52 o
   8   1   9        5.68       11.81     50.40 o
   9   1   9      138.91      159.86     76.38 o
 -10   2   9       21.79       48.46     40.16 o
  -9   2   9       89.67      151.43     32.14 o
  -8   2   9      735.99      859.52     75.55 o
  -7   2   9      402.51      567.96     47.38 o
  -6   2   9      590.71      704.59     45.09 o
  -5   2   9       25.96       34.22     16.36 o
  -4   2   9      495.48      500.50     43.71 o
  -3   2   9      368.66      351.59     59.85 o
  -2   2   9     3530.25     3491.38    173.63 o
  -1   2   9      209.64      193.01     15.72 o
   0   2   9      282.62      305.08     23.34 o
   1   2   9      614.86      623.86     37.31 o
   2   2   9      341.58      337.94     29.48 o
   3   2   9      968.30     1017.89     61.55 o
   4   2   9      532.01      530.83     39.29 o
   5   2   9      340.92      316.34     36.56 o
   6   2   9      125.79      116.69     25.93 o
   7   2   9      111.31      127.57     28.76 o
   8   2   9      937.84     1053.63    146.47 o
   9   2   9      232.34      231.51     85.83 o
 -10   3   9      607.32      603.96     60.82 o
  -9   3   9      690.93      879.22     69.66 o
  -8   3   9       74.81       48.67     19.69 o
  -7   3   9       27.66       13.18     19.64 o
  -6   3   9      272.03      333.94     59.06 o
  -5   3   9      180.27      141.02     55.91 o
  -4   3   9     1751.90     1981.94    104.57 o
  -3   3   9      205.52      192.33     24.10 o
  -2   3   9      842.98      902.03     57.88 o
  -1   3   9       91.95      161.43     27.56 o
   0   3   9     2398.88     2228.07     98.75 o
   1   3   9      695.80      626.42     37.49 o
   2   3   9      751.73      778.54     44.47 o
   3   3   9      192.85      205.40     27.87 o
   4   3   9      128.02      117.53     21.17 o
   5   3   9      153.74      167.86     25.42 o
   6   3   9     1009.11     1182.35    104.34 o
   7   3   9      109.87       82.40     26.83 o
   8   3   9      165.74      152.77     70.87 o
   9   3   9       69.01       88.98     70.87 o
 -10   4   9       23.39       25.20     55.91 o
  -9   4   9      148.48      151.10     44.17 o
  -8   4   9     1121.94     1411.70    248.44 o
  -7   4   9      258.20      362.18     38.63 o
  -6   4   9       36.96       41.25     20.96 o
  -5   4   9      630.76      740.84     54.57 o
  -4   4   9      415.79      503.59     41.20 o
  -3   4   9      313.98      289.79     40.95 o
  -2   4   9     1692.63     1496.97    124.42 o
  -1   4   9     1043.44      834.71     77.17 o
   0   4   9      368.59      348.51     27.57 o
   1   4   9      298.81      306.52     28.08 o
   2   4   9      934.52      884.32     56.06 o
   3   4   9     2715.11     2514.08    113.23 o
   4   4   9       80.48       49.14     16.41 o
   5   4   9      171.71      199.68     28.03 o
   6   4   9      286.83      297.34     38.98 o
   7   4   9       99.97      114.96     29.28 o
   8   4   9      672.10      721.85     71.07 o
   9   4   9       85.68        4.72     63.78 o
 -10   5   9      193.12       31.50     60.63 o
  -9   5   9      525.69      500.04    108.67 o
  -8   5   9       81.38        5.51     51.97 o
  -7   5   9       46.38       25.61     24.58 o
  -6   5   9       25.22       26.77     25.99 o
  -5   5   9      365.29      371.68     52.76 o
  -4   5   9      555.72      583.51     64.57 o
  -3   5   9      388.25      385.07     49.61 o
  -2   5   9     1246.51     1409.56    107.10 o
  -1   5   9     1195.18     1070.16     89.77 o
   0   5   9     3078.61     2920.70    213.40 o
   1   5   9     3943.47     3747.14    184.25 o
   2   5   9      596.73      543.27     42.92 o
   3   5   9       44.71       72.71     18.60 o
   4   5   9       42.90       44.24     20.87 o
   5   5   9      459.37      442.24     46.17 o
   6   5   9      364.66      423.23     59.45 o
   7   5   9      158.36       60.70     38.19 o
   8   5   9      100.00       46.99     28.17 o
   9   5   9       93.91      116.54     76.38 o
  -9   6   9      275.81      417.36    100.80 o
  -8   6   9      475.18      460.67    102.37 o
  -7   6   9      392.38      380.34     96.86 o
  -6   6   9       18.86        4.72     19.72 o
  -5   6   9      139.88      181.30     33.02 o
  -4   6   9      124.34      129.14     32.29 o
  -3   6   9      637.41      692.18     64.57 o
  -2   6   9     1344.81     1374.91    106.31 o
  -1   6   9     2649.48     2499.41    188.20 o
   0   6   9      568.96      639.42     55.91 o
   1   6   9      908.47      781.16     70.87 o
   2   6   9       30.02       41.51     15.12 o
   3   6   9     2216.55     2228.44    120.74 o
   4   6   9       17.49       -0.04     14.56 o
   5   6   9      141.04      115.51     26.83 o
   6   6   9       70.52       54.24     23.56 o
   7   6   9      291.96      271.47     42.38 o
   8   6   9      723.56      864.46     81.71 o
  -9   7   9      927.07      968.58    151.19 o
  -8   7   9      474.05      492.16    107.88 o
  -7   7   9      162.81      226.00     78.75 o
  -6   7   9      102.15       89.86     28.95 o
  -5   7   9       10.70      -17.98     25.59 o
  -4   7   9       52.75       34.96     19.33 o
  -3   7   9       84.84       40.16     21.26 o
  -2   7   9       32.94       32.29     18.90 o
  -1   7   9      987.10     1032.36     88.98 o
   0   7   9     1824.98     1668.63    127.57 o
   1   7   9     3173.10     3053.00    203.17 o
   2   7   9       55.81       75.87     18.50 o
   3   7   9     1380.91     1360.31     80.83 o
   4   7   9      346.13      395.67     41.78 o
   5   7   9      116.93       72.91     23.91 o
   6   7   9       90.25       84.85     39.37 o
   7   7   9      351.60      337.99     48.39 o
   8   7   9      214.99      181.68     40.42 o
  -9   8   9      270.20      229.15     85.83 o
  -8   8   9      485.38      396.88     99.22 o
  -7   8   9      715.56     1093.00    145.68 o
  -6   8   9      168.18      150.41     69.30 o
  -5   8   9      466.63      478.27     53.53 o
  -4   8   9      177.83      162.56     31.20 o
  -3   8   9       53.90       68.31     25.59 o
  -2   8   9     1057.47     1076.81     74.37 o
  -1   8   9      408.57      473.24     45.67 o
   0   8   9     2703.13     2649.49    144.55 o
   1   8   9      300.48      359.87     47.25 o
   2   8   9       15.96       22.05     19.69 o
   3   8   9      887.44      816.12     59.77 o
   4   8   9       39.40       97.31     24.56 o
   5   8   9      140.95      169.74     31.90 o
   6   8   9       27.54       21.46     23.91 o
   7   8   9      329.42      437.08     55.20 o
   8   8   9      707.56      692.94     92.92 o
  -8   9   9      222.88      268.53     85.05 o
  -7   9   9       42.12        7.87     52.76 o
  -6   9   9      105.81      -22.05     47.25 o
  -5   9   9       39.16      -29.92     44.10 o
  -4   9   9      207.78      166.12     33.99 o
  -3   9   9      161.64      103.69     25.43 o
  -2   9   9      230.88      230.14     33.50 o
  -1   9   9     1003.18     1113.14     73.53 o
   0   9   9     3538.04     3522.69    220.49 o
   1   9   9     2017.27     1997.79    152.77 o
   2   9   9       84.30       92.13     28.35 o
   3   9   9     1896.42     1834.79    144.89 o
   4   9   9       94.36       92.13     30.71 o
   5   9   9      135.75      169.77     34.02 o
   6   9   9        8.54        6.69     23.10 o
   7   9   9      186.01      183.11     39.90 o
  -8  10   9      182.45      209.47     79.53 o
  -7  10   9      294.81      377.19     92.92 o
  -6  10   9      125.20      120.48     63.00 o
  -5  10   9      104.38      108.67     62.21 o
  -4  10   9        8.21        1.84     19.72 o
  -3  10   9      120.99       96.02     26.03 o
  -2  10   9     1252.71     1367.63     89.59 o
  -1  10   9      374.80      336.43     47.64 o
   0  10   9     1150.56     1156.00     95.28 o
   1  10   9      200.82      229.15     40.95 o
   2  10   9      184.31      172.45     37.01 o
   3  10   9      860.68      902.43     90.56 o
   4  10   9       44.86       44.10     29.14 o
   5  10   9       33.68       -8.66     25.99 o
   6  10   9      130.53      109.18     33.27 o
   7  10   9       48.67       54.20     32.68 o
  -7  11   9        5.05      -26.77     53.55 o
  -6  11   9       82.75      128.36     67.72 o
  -5  11   9      366.03      352.78     86.62 o
  -4  11   9      447.97      475.63     92.92 o
  -3  11   9        6.37        0.54     19.79 o
  -2  11   9      415.41      407.96     46.45 o
  -1  11   9      310.33      322.02     40.21 o
   0  11   9     1046.92     1099.30    100.01 o
   1  11   9      376.58      440.19     63.00 o
   2  11   9      156.96      144.11     37.01 o
   3  11   9       65.73       72.45     30.71 o
   4  11   9      226.22      162.22     43.31 o
   5  11   9       15.61       10.24     29.92 o
   6  11   9      112.76       55.12     37.80 o
  -6  12   9       38.60       14.96     55.91 o
  -5  12   9       14.09       22.05     55.12 o
  -4  12   9        1.29       -8.66     51.19 o
  -3  12   9      108.47       99.97     29.21 o
  -2  12   9      324.79      380.80     45.73 o
  -1  12   9      190.46      196.08     40.95 o
   0  12   9      215.97      296.09     49.61 o
   1  12   9       74.20      118.91     37.01 o
   2  12   9       89.05       58.27     32.29 o
   3  12   9      215.85      174.03     43.31 o
   4  12   9       25.80       11.81     28.35 o
   5  12   9      298.32      267.74     55.91 o
  -5  13   9      654.94      723.68    124.42 o
  -4  13   9      188.41      267.74     77.17 o
  -3  13   9      113.17      174.82     70.08 o
  -2  13   9      306.62      396.92     47.90 o
  -1  13   9       52.77       22.84     25.20 o
   0  13   9      154.77      136.23     41.74 o
   1  13   9       77.20       59.85     33.86 o
   2  13   9      121.86       86.62     36.22 o
   3  13   9       24.58       19.69     31.50 o
   4  13   9       77.12       42.52     35.44 o
  -4  14   9       31.41       38.59     59.06 o
  -3  14   9       23.28       10.24     53.55 o
  -1  14   9      210.50      180.33     45.67 o
   0  14   9       20.95        2.36     26.77 o
   1  14   9       71.59       45.67     34.65 o
   2  14   9      116.55      159.86     44.89 o
   3  14   9      449.92      602.41     81.90 o
   0  15   9      281.22      347.27     62.21 o
   1  15   9      347.71      380.34     64.57 o
  -4 -14  10        9.83        2.85     22.70 o
  -3 -14  10       40.88       -8.58     20.22 o
  -2 -14  10      393.89      419.90     98.43 o
  -1 -14  10      481.31      566.12    116.54 o
   0 -14  10      275.55      286.39     35.44 o
   1 -14  10       13.44       29.71     17.97 o
   2 -14  10        5.55       10.51     17.71 o
  -5 -13  10      210.50      205.30     38.76 o
  -4 -13  10      182.79      164.18     70.08 o
  -3 -13  10       55.80       69.89     22.85 o
  -2 -13  10      241.44      233.30     31.58 o
  -1 -13  10       22.09       23.99     17.32 o
   0 -13  10      122.22      195.09     61.03 o
   1 -13  10       71.07       90.61     42.52 o
   2 -13  10        5.99        0.76     21.66 o
   3 -13  10       88.66      103.15     24.18 o
   4 -13  10       25.99        7.15     22.25 o
  -6 -12  10      143.03      182.26     57.48 o
  -5 -12  10       22.98       25.56     27.56 o
  -4 -12  10      238.53      251.23     54.73 o
  -3 -12  10        0.92       19.73     18.62 o
  -2 -12  10      383.45      426.35     42.70 o
  -1 -12  10      438.02      447.44     42.04 o
   0 -12  10      131.30      148.13     23.08 o
   1 -12  10      383.83      542.39     47.64 o
   2 -12  10      120.67      117.36     52.76 o
   3 -12  10        3.43       -9.56     16.36 o
   4 -12  10      209.19      192.28     32.96 o
   5 -12  10      134.84       67.72     41.74 o
  -7 -11  10       28.89       45.97     31.30 o
  -6 -11  10      103.10       96.48     32.92 o
  -5 -11  10       74.73       49.10     45.67 o
  -4 -11  10      425.25      427.98    100.80 o
  -3 -11  10      167.79      189.34     28.27 o
  -2 -11  10      540.87      530.55     44.83 o
  -1 -11  10       28.15       21.69     13.80 o
   0 -11  10      603.03      682.55     47.41 o
   1 -11  10      270.04      299.12     31.05 o
   2 -11  10       57.02       52.96     17.53 o
   3 -11  10      265.40      216.36     31.10 o
   4 -11  10      123.03       41.74     33.86 o
   5 -11  10       45.08       42.11     29.99 o
   6 -11  10      383.49      317.35     69.30 o
  -8 -10  10       58.06       55.03     34.99 o
  -7 -10  10       46.38       15.28     28.83 o
  -6 -10  10       96.15      122.00     56.30 o
  -5 -10  10       48.09       43.69     23.43 o
  -4 -10  10      195.21      194.14     68.12 o
  -3 -10  10      165.67      177.25     40.82 o
  -2 -10  10      514.74      541.12     43.49 o
  -1 -10  10     1901.58     2023.21    102.92 o
   0 -10  10      496.91      518.69     39.46 o
   1 -10  10      472.68      464.73     72.84 o
   2 -10  10      117.81      110.76     20.58 o
   3 -10  10      289.04      287.92     29.03 o
   4 -10  10      360.06      218.91     51.19 o
   5 -10  10      197.86      141.74     46.46 o
   6 -10  10       31.35       40.16     37.01 o
  -8  -9  10       62.56       79.00     69.30 o
  -7  -9  10      237.20      196.59     41.80 o
  -6  -9  10       51.95       29.36     27.06 o
  -5  -9  10        8.37      -19.11     19.11 o
  -4  -9  10      749.47      808.57    137.41 o
  -3  -9  10      843.72      909.82     72.32 o
  -2  -9  10      679.54      686.69     46.37 o
  -1  -9  10      326.12      306.33     35.08 o
   0  -9  10      776.21      809.20     48.73 o
   1  -9  10      607.23      617.71     67.33 o
   2  -9  10       18.54        5.74     12.32 o
   3  -9  10      622.34      496.89     70.08 o
   4  -9  10       26.50       18.11     28.35 o
   5  -9  10       30.32      -11.02     31.50 o
   6  -9  10      606.06      439.40     81.90 o
   7  -9  10      126.73      120.48     53.55 o
  -9  -8  10        8.42       -2.30     33.63 o
  -8  -8  10      119.25       98.43     36.13 o
  -7  -8  10      100.75       93.62     38.59 o
  -6  -8  10       51.49       68.55     29.48 o
  -5  -8  10        7.43       21.73     19.46 o
  -4  -8  10      902.46      907.84    108.05 o
  -3  -8  10     1019.84      968.39    111.50 o
  -2  -8  10     1186.54     1171.71     98.55 o
  -1  -8  10     1571.58     1740.01     86.04 o
   0  -8  10      258.09      238.35     23.62 o
   1  -8  10     1132.33     1023.23     49.78 o
   2  -8  10      677.93      667.33     70.48 o
   3  -8  10      670.27      504.76     71.66 o
   4  -8  10      311.22      294.51     54.33 o
   5  -8  10      204.28      218.13     51.19 o
   6  -8  10      234.84      114.97     49.61 o
   7  -8  10      125.59      132.29     53.55 o
  -9  -7  10      444.12      384.60     60.95 o
  -8  -7  10       96.17       45.25     36.22 o
  -7  -7  10      618.49      464.60     89.77 o
  -6  -7  10      486.64      448.04     90.56 o
  -5  -7  10      310.75      361.34     63.78 o
  -4  -7  10      985.22      939.51     71.85 o
  -3  -7  10     1588.12     1596.33     82.49 o
  -2  -7  10      799.23      829.64     78.59 o
  -1  -7  10      113.39      143.06     17.51 o
   0  -7  10      117.08      131.29     16.15 o
   1  -7  10      406.92      391.04     42.62 o
   2  -7  10      107.53       87.01     16.64 o
   3  -7  10      417.06      275.61     49.61 o
   4  -7  10       30.78       12.60     25.20 o
   5  -7  10      664.45      492.95     79.53 o
   6  -7  10      621.25      566.97     90.56 o
   7  -7  10      359.69      367.75     78.75 o
  -9  -6  10       16.60       27.44     29.01 o
  -8  -6  10       53.78       62.21     31.78 o
  -7  -6  10      209.61      154.16     38.23 o
  -6  -6  10       48.29       21.70     22.14 o
  -5  -6  10      184.14      191.05     37.79 o
  -4  -6  10      212.42      259.98     40.29 o
  -3  -6  10      780.17      730.77     84.64 o
  -2  -6  10     2021.94     2044.93     95.87 o
  -1  -6  10     2438.67     2534.74     98.31 o
   0  -6  10      381.15      397.33     21.38 o
   1  -6  10      250.09      223.64     20.46 o
   2  -6  10      742.30      685.94     67.33 o
   3  -6  10      258.84      211.83     44.89 o
   4  -6  10     1168.00     1110.32    108.67 o
   5  -6  10      499.04      440.19     74.02 o
   6  -6  10      142.63       51.19     41.74 o
   7  -6  10      248.72      289.00     71.66 o
   8  -6  10      156.32      144.11     65.36 o
 -10  -5  10      101.94      114.18     63.00 o
  -9  -5  10      283.92      218.24     40.31 o
  -8  -5  10      208.56      201.64     36.65 o
  -7  -5  10       28.11       54.80     25.87 o
  -6  -5  10      181.03      177.32     30.60 o
  -5  -5  10      569.85      661.09     63.76 o
  -4  -5  10      624.04      645.47     46.22 o
  -3  -5  10     2170.10     2179.40     85.65 o
  -2  -5  10      647.33      631.45     33.72 o
  -1  -5  10       48.66       42.22      9.68 o
   0  -5  10      428.50      468.74     29.21 o
   1  -5  10     3483.97     3356.11    124.65 o
   2  -5  10      375.08      391.02     32.08 o
   3  -5  10      404.73      432.03     50.44 o
   4  -5  10      116.17       99.22     37.01 o
   5  -5  10      559.46      565.40     83.47 o
   6  -5  10      504.74      437.04     81.90 o
   7  -5  10      227.35      226.00     66.93 o
   8  -5  10      284.53      196.87     73.23 o
 -10  -4  10        6.83       28.35     56.70 o
  -9  -4  10        5.10      -39.37     39.37 o
  -8  -4  10      198.80      163.19     56.30 o
  -7  -4  10      297.38      296.05     38.17 o
  -6  -4  10       25.84       -1.88     18.62 o
  -5  -4  10      457.63      496.72     42.65 o
  -4  -4  10      123.75      118.06     17.96 o
  -3  -4  10      309.19      287.84     22.83 o
  -2  -4  10     1108.52     1089.16     50.95 o
  -1  -4  10     4096.08     4064.52    146.78 o
   0  -4  10      812.42      772.65     47.40 o
   1  -4  10      645.95      598.81     30.64 o
   2  -4  10      244.47      226.31     23.86 o
   3  -4  10      236.88      233.90     25.16 o
   4  -4  10      651.76      659.11     85.83 o
   5  -4  10      134.25       70.08     39.37 o
   6  -4  10      115.20      185.84     57.48 o
   7  -4  10       80.16      126.78     58.27 o
   8  -4  10      298.49      203.95     74.02 o
   9  -4  10      162.78      104.73     71.66 o
 -10  -3  10      294.06      220.49     71.66 o
  -9  -3  10      276.51      391.37     83.47 o
  -8  -3  10      778.55      810.30    119.69 o
  -7  -3  10      114.36      105.56     55.52 o
  -6  -3  10       14.61       28.33     18.15 o
  -5  -3  10      192.68      195.60     22.83 o
  -4  -3  10      637.06      595.70     36.49 o
  -3  -3  10      488.11      485.22     29.49 o
  -2  -3  10      166.61      163.12     19.13 o
  -1  -3  10      105.77      119.99     12.12 o
   0  -3  10      239.39      237.90     16.88 o
   1  -3  10     3788.81     3696.72    135.50 o
   2  -3  10      595.20      562.49     45.16 o
   3  -3  10      285.37      290.62     28.41 o
   4  -3  10      351.80      397.67     66.15 o
   5  -3  10       44.99       40.95     38.59 o
   6  -3  10      394.63      448.85     84.26 o
   7  -3  10      379.48      309.47     80.32 o
   8  -3  10      140.33       83.47     63.00 o
   9  -3  10       23.41       22.05     63.00 o
 -10  -2  10       35.98      167.73     66.93 o
  -9  -2  10      147.91       79.53     51.19 o
  -8  -2  10      384.28      375.62     77.96 o
  -7  -2  10      667.03      646.51     96.86 o
  -6  -2  10      471.44      526.29     54.74 o
  -5  -2  10      135.70      139.27     18.68 o
  -4  -2  10     1151.87     1213.40     50.37 o
  -3  -2  10      393.41      392.71     24.96 o
  -2  -2  10      232.94      229.79     16.87 o
  -1  -2  10      705.31      649.44     35.35 o
   0  -2  10      983.93     1055.83     44.37 o
   1  -2  10      471.75      478.14     25.81 o
   2  -2  10      104.68       95.60     16.88 o
   3  -2  10      643.76      685.72     44.95 o
   4  -2  10      302.51      306.51     29.99 o
   5  -2  10      174.88      266.95     58.27 o
   6  -2  10      160.80       52.76     48.82 o
   7  -2  10       17.47       28.35     51.19 o
   8  -2  10      278.16      334.67     85.83 o
   9  -2  10      405.86      283.49     95.28 o
 -10  -1  10       40.28       68.51     58.27 o
  -9  -1  10       50.26      111.03     58.27 o
  -8  -1  10      153.91      229.94     63.00 o
  -7  -1  10       17.85       64.57     39.37 o
  -6  -1  10      112.59      121.00     28.02 o
  -5  -1  10      272.32      274.70     23.64 o
  -4  -1  10     4907.40     4878.44    223.00 o
  -3  -1  10     1387.74     1372.37     56.35 o
  -2  -1  10      262.12      251.85     18.14 o
  -1  -1  10       79.49      116.28     13.98 o
   0  -1  10     1674.32     1832.59     69.42 o
   1  -1  10     1190.58     1253.38     52.64 o
   2  -1  10     2148.94     2347.49    102.52 o
   3  -1  10      423.66      436.18     34.99 o
   4  -1  10       18.65       25.73     14.30 o
   5  -1  10       57.25       48.33     23.23 o
   6  -1  10      779.68      877.23    118.12 o
   7  -1  10      679.02      623.67    106.31 o
   8  -1  10      122.14      170.88     71.66 o
   9  -1  10       63.09      100.80     69.30 o
 -10   0  10        9.94        9.53     38.59 o
  -9   0  10       29.19       29.14     48.04 o
  -8   0  10      109.34      104.73     51.19 o
  -7   0  10      625.13      698.99     50.66 o
  -6   0  10     1015.14     1106.60     60.05 o
  -5   0  10      228.05      258.05     34.24 o
  -4   0  10      160.28      154.14     18.79 o
  -3   0  10      473.54      507.45     26.87 o
  -2   0  10     1064.83     1053.72     47.99 o
  -1   0  10       66.85       43.24      8.15 o
   0   0  10     2086.71     2224.52     84.24 o
   1   0  10      117.09      122.67     11.35 o
   2   0  10      478.93      502.56     47.00 o
   3   0  10     1275.01     1274.97     67.41 o
   4   0  10     1129.23     1215.73     66.92 o
   5   0  10      360.19      340.39     36.13 o
   6   0  10      185.93      133.08     58.27 o
   7   0  10       63.34       88.98     59.06 o
   8   0  10      193.10      181.12     73.23 o
   9   0  10      195.31      125.99     78.75 o
 -10   1  10       38.36        8.86     37.00 o
  -9   1  10       42.97       67.72     53.55 o
  -8   1  10      158.52      237.56     38.60 o
  -7   1  10       18.64       27.16     16.68 o
  -6   1  10      107.95      121.91     27.46 o
  -5   1  10      265.32      259.86     34.21 o
  -4   1  10     4909.83     4562.13    225.62 o
  -3   1  10     1389.43     1350.24     62.02 o
  -2   1  10      271.70      310.48     20.17 o
  -1   1  10       77.54       71.86      9.44 o
   0   1  10     1691.88     1760.07     68.86 o
   1   1  10     1173.66     1267.63     51.94 o
   2   1  10     2138.05     2159.11    139.18 o
   3   1  10      417.66      424.92     35.13 o
   4   1  10       18.89       18.89     13.53 o
   5   1  10       64.30       52.45     32.29 o
   6   1  10      787.70      832.19     63.75 o
   7   1  10      678.41      774.08    118.91 o
   8   1  10      124.51      103.95     66.15 o
   9   1  10       61.10       58.27     70.08 o
 -10   2  10       37.81       56.52     43.50 o
  -9   2  10      147.32      172.51     46.19 o
  -8   2  10      371.92      401.59     39.90 o
  -7   2  10      686.68      745.94     65.56 o
  -6   2  10      473.51      609.34     55.38 o
  -5   2  10      141.10      164.15     35.44 o
  -4   2  10     1145.15     1033.01     67.41 o
  -3   2  10      385.03      377.24     34.96 o
  -2   2  10      221.03      201.81     19.03 o
  -1   2  10      690.31      598.48     33.97 o
   0   2  10      975.44      974.41     52.12 o
   1   2  10      482.25      474.71     33.86 o
   2   2  10      107.77       81.95     16.39 o
   3   2  10      641.96      685.41     44.96 o
   4   2  10      309.07      328.17     45.61 o
   5   2  10      159.74      177.09     28.57 o
   6   2  10      153.71      177.42     40.16 o
   7   2  10       18.74        2.86     21.53 o
   8   2  10      279.32      342.55     92.13 o
   9   2  10      403.91      437.04    102.37 o
 -10   3  10      294.36      317.01     61.22 o
  -9   3  10      270.00      303.52    164.58 o
  -8   3  10      782.72     1055.88     83.71 o
  -7   3  10      110.64       87.07     26.46 o
  -6   3  10       13.13       13.14     18.27 o
  -5   3  10      201.25      232.69     31.46 o
  -4   3  10      647.09      689.95     50.21 o
  -3   3  10      485.27      496.87     39.46 o
  -2   3  10      175.29      202.52     24.02 o
  -1   3  10      105.80      122.06     26.77 o
   0   3  10      250.21      253.53     21.56 o
   1   3  10     3777.06     3739.50    156.56 o
   2   3  10      600.64      577.21     38.69 o
   3   3  10      290.43      304.72     30.06 o
   4   3  10      352.82      354.76     45.94 o
   5   3  10       51.21       54.09     20.28 o
   6   3  10      401.44      433.65     52.37 o
   7   3  10      373.39      440.84     50.19 o
   8   3  10      144.49      139.38     71.66 o
   9   3  10       22.98       85.05     72.45 o
 -10   4  10        8.58        6.30     55.12 o
  -9   4  10        5.22       30.57     34.81 o
  -8   4  10      204.23      244.44     44.07 o
  -7   4  10      308.52      373.92     56.70 o
  -6   4  10       20.02       13.92     18.65 o
  -5   4  10      447.55      537.41     76.78 o
  -4   4  10      121.65      161.55     23.94 o
  -3   4  10      315.16      254.35     42.52 o
  -2   4  10     1100.78     1088.27     90.56 o
  -1   4  10     4111.47     3934.95    277.97 o
   0   4  10      810.94      717.92     45.32 o
   1   4  10      636.49      573.17     42.14 o
   2   4  10      237.08      213.89     33.52 o
   3   4  10      236.59      236.25     27.10 o
   4   4  10      642.67      628.43     48.19 o
   5   4  10      126.40      103.48     42.39 o
   6   4  10      122.13      170.00     32.04 o
   7   4  10       77.83      111.73     39.77 o
   8   4  10      299.70      274.78     44.95 o
   9   4  10      165.15      311.05     94.50 o
  -9   5  10      286.75      271.67     87.41 o
  -8   5  10      212.74       95.28     67.72 o
  -7   5  10       29.82       58.91     28.06 o
  -6   5  10      175.44      236.24     48.82 o
  -5   5  10      576.17      651.23     77.96 o
  -4   5  10      626.41      489.01     66.15 o
  -3   5  10     2149.10     1914.32    156.71 o
  -2   5  10      656.17      608.71     66.15 o
  -1   5  10       49.51       18.11     15.75 o
   0   5  10      412.68      492.95     55.91 o
   1   5  10     3497.19     3385.29    171.23 o
   2   5  10      394.47      444.45     53.15 o
   3   5  10      412.91      391.65     40.29 o
   4   5  10      116.67       91.14     21.97 o
   5   5  10      579.82      539.38     52.88 o
   6   5  10      499.51      500.47     52.87 o
   7   5  10      223.59      306.60     42.69 o
   8   5  10      279.48      309.86    117.33 o
  -9   6  10       16.80       12.60     55.12 o
  -8   6  10       53.37       48.04     62.21 o
  -7   6  10      192.31      254.35     87.41 o
  -6   6  10       51.28       30.19     62.21 o
  -5   6  10      176.78      194.50     42.52 o
  -4   6  10      214.99      261.44     45.67 o
  -3   6  10      796.10      729.98     70.08 o
  -2   6  10     2034.05     1914.32    150.41 o
  -1   6  10     2437.52     2560.83    183.48 o
   0   6  10      389.58      444.92     51.97 o
   1   6  10      243.43      249.77     26.71 o
   2   6  10      726.72      811.82     67.33 o
   3   6  10      263.15      333.54     35.74 o
   4   6  10     1149.59     1118.07     76.91 o
   5   6  10      481.14      480.23     57.88 o
   6   6  10      142.69      113.66     39.37 o
   7   6  10      252.29      285.32     44.43 o
   8   6  10      157.38      138.23     66.54 o
  -9   7  10      451.35      459.88    107.10 o
  -8   7  10       96.23      151.98     76.38 o
  -7   7  10      630.16      607.92    118.12 o
  -6   7  10      478.05      445.04     54.37 o
  -5   7  10      299.17      287.13     42.43 o
  -4   7  10      988.44      922.91     86.62 o
  -3   7  10     1570.02     1452.87    122.06 o
  -2   7  10      783.83      715.80     70.08 o
  -1   7  10      111.87       85.05     25.99 o
   0   7  10      128.50       64.57     22.84 o
   1   7  10      399.88      448.85     52.76 o
   2   7  10      110.09      136.19     22.70 o
   3   7  10      437.09      409.39     52.37 o
   4   7  10       30.78       40.95     27.17 o
   5   7  10      683.82      591.57     57.10 o
   6   7  10      616.15      655.88     62.99 o
   7   7  10      369.70      397.21     52.58 o
   8   7  10      545.79      623.97    113.00 o
  -9   8  10        8.36        0.79     57.48 o
  -8   8  10      113.67      129.93     74.02 o
  -7   8  10       88.06      168.52     74.81 o
  -6   8  10       57.79       82.68     60.63 o
  -5   8  10       10.04       11.49     23.56 o
  -4   8  10      897.70      901.39     76.16 o
  -3   8  10     1039.52     1094.58     75.81 o
  -2   8  10     1220.51     1194.60     94.10 o
  -1   8  10     1558.21     1568.63    129.93 o
   0   8  10      248.08      283.49     41.74 o
   1   8  10     1146.45     1028.43     88.98 o
   2   8  10      664.96      631.55     71.66 o
   3   8  10      651.95      724.29     75.20 o
   4   8  10      305.76      347.75     50.79 o
   5   8  10      190.72      216.41     37.22 o
   6   8  10      228.62      227.59     48.04 o
   7   8  10      128.07      159.90     38.59 o
  -8   9  10       58.84       25.20     58.27 o
  -7   9  10      243.77      141.74     74.02 o
  -6   9  10       51.31       87.41     62.21 o
  -5   9  10        8.29       12.69     24.43 o
  -4   9  10      759.47      749.68    107.10 o
  -3   9  10      832.51      905.98    140.56 o
  -2   9  10      665.23      790.69     77.57 o
  -1   9  10      322.87      368.48     44.89 o
   0   9  10      794.39      822.99     61.61 o
   1   9  10      600.72      637.06     72.45 o
   2   9  10       13.39       -0.79     18.90 o
   3   9  10      643.75      739.43     77.17 o
   4   9  10       26.42       25.06     20.86 o
   5   9  10       34.59       31.24     27.17 o
   6   9  10      608.16      654.00     65.27 o
   7   9  10      131.92      131.91     39.11 o
  -8  10  10       55.48       40.95     63.78 o
  -7  10  10       43.86        4.72     57.48 o
  -6  10  10       93.57        3.15     55.12 o
  -5  10  10       53.03       29.92     55.91 o
  -4  10  10      193.14      158.10     60.24 o
  -3  10  10      170.57      168.80     37.01 o
  -2  10  10      523.88      561.80     72.45 o
  -1  10  10     1902.02     2060.66    118.16 o
   0  10  10      486.43      455.94     61.42 o
   1  10  10      476.93      473.27     61.42 o
   2  10  10      116.95      133.08     36.22 o
   3  10  10      280.18      215.76     45.67 o
   4  10  10      362.11      353.57     55.91 o
   5  10  10      188.89      208.68     46.46 o
   6  10  10       28.67       17.42     34.65 o
  -7  11  10       27.25       30.71     63.78 o
  -6  11  10      100.00       96.07     66.15 o
  -5  11  10       81.13      138.59     66.15 o
  -4  11  10      423.04      181.12     70.87 o
  -3  11  10      157.28      209.92     53.94 o
  -2  11  10      555.41      599.85     61.03 o
  -1  11  10       27.32       20.50     20.49 o
   0  11  10      604.42      588.24     74.02 o
   1  11  10      275.37      308.69     51.19 o
   2  11  10       56.91      132.29     37.01 o
   3  11  10      265.68      224.43     45.67 o
   4  11  10      122.69       85.83     33.86 o
   5  11  10       49.50       17.32     29.14 o
   6  11  10      386.25      446.49     70.87 o
  -6  12  10      139.08      279.55     88.20 o
  -5  12  10       23.70       52.76     62.21 o
  -4  12  10      240.70      237.03     78.75 o
  -3  12  10        0.88      -12.13     39.77 o
  -2  12  10      374.08      498.45    100.40 o
  -1  12  10      432.33      487.44     63.78 o
   0  12  10      130.84      138.59     37.80 o
   1  12  10      377.84      359.87     62.21 o
   2  12  10      123.43      127.57     37.01 o
   3  12  10        3.43        3.15     26.77 o
   4  12  10      210.21      238.60     50.40 o
   5  12  10      133.84      203.17     51.97 o
  -5  13  10      216.82      218.91     81.11 o
  -4  13  10      180.30      241.75     77.17 o
  -3  13  10       48.32       48.04     56.70 o
  -2  13  10      250.17      215.76     47.25 o
  -1  13  10       22.68       36.22     29.14 o
   0  13  10      128.26      103.16     36.22 o
   1  13  10       67.79      119.69     39.37 o
   2  13  10        5.81       28.35     29.92 o
   3  13  10       91.97       63.78     35.44 o
   4  13  10       26.22       33.86     33.86 o
  -4  14  10       10.08        0.79     59.06 o
  -3  14  10       43.88       -3.94     58.27 o
  -1  14  10      477.90      607.92     77.17 o
   0  14  10      273.21      245.69     52.76 o
   1  14  10       12.59      -13.39     27.56 o
   2  14  10        6.17        7.87     32.29 o
  -3 -14  11      163.86      241.33     72.84 o
  -2 -14  11      319.35      369.04    119.30 o
  -1 -14  11      122.03      151.97     27.13 o
   0 -14  11       34.12       65.70     20.81 o
   1 -14  11       56.38      102.02     23.27 o
   2 -14  11      121.37       98.43     39.37 o
  -5 -13  11        2.31        9.94     22.93 o
  -4 -13  11      399.94      405.57     76.85 o
  -3 -13  11      141.48      145.58     31.90 o
  -2 -13  11      125.76      183.68     29.70 o
  -1 -13  11       12.72       10.63     18.51 o
   0 -13  11       32.55       48.73     17.78 o
   1 -13  11       16.53       20.73     16.17 o
   2 -13  11       50.09       69.93     20.74 o
   3 -13  11       98.98      168.50     28.48 o
  -6 -12  11      225.27      233.93     41.40 o
  -5 -12  11      195.56      233.14     38.34 o
  -4 -12  11      177.13      181.26     31.33 o
  -3 -12  11       82.58       71.92     21.62 o
  -2 -12  11      212.02      211.85     29.56 o
  -1 -12  11       97.66       77.53     20.51 o
   0 -12  11      105.66      105.55     21.00 o
   1 -12  11       72.51       87.93     20.43 o
   2 -12  11        5.48       18.95     17.02 o
   3 -12  11      123.97      129.71     31.50 o
   4 -12  11      369.43      372.94     91.74 o
  -7 -11  11       16.22       23.17     29.09 o
  -6 -11  11      273.47      286.77     43.06 o
  -5 -11  11       38.72       14.42     21.67 o
  -4 -11  11      198.94      209.43     61.07 o
  -3 -11  11      543.91      662.76     88.60 o
  -2 -11  11      142.43      171.04     25.61 o
  -1 -11  11      308.64      362.36     45.26 o
   0 -11  11       99.96      113.32     21.66 o
   1 -11  11      115.89      141.22     22.32 o
   2 -11  11      101.59      152.10     31.89 o
   3 -11  11      170.65      117.68     33.47 o
   4 -11  11      129.10       69.93     43.31 o
   5 -11  11       39.15        7.87     35.44 o
  -7 -10  11       24.21       -3.97     23.91 o
  -6 -10  11      126.85      149.99     32.77 o
  -5 -10  11      185.81      203.62     36.30 o
  -4 -10  11      163.76      143.66     26.38 o
  -3 -10  11       21.88       20.40     15.95 o
  -2 -10  11      219.57      285.26     52.57 o
  -1 -10  11      710.86      796.77     49.49 o
   0 -10  11     1352.27     1416.73     88.59 o
   1 -10  11      279.34      322.38     72.05 o
   2 -10  11       19.36      -10.43     36.62 o
   3 -10  11       53.55       53.50     20.74 o
   4 -10  11      792.83      603.20     85.05 o
   5 -10  11      115.52       56.70     39.37 o
   6 -10  11      205.62       94.50     46.46 o
  -8  -9  11       32.26       47.05     30.14 o
  -7  -9  11      135.14      104.54     47.00 o
  -6  -9  11      132.37      119.55     30.86 o
  -5  -9  11      176.76      146.60     28.50 o
  -4  -9  11      462.40      430.86     48.42 o
  -3  -9  11     1353.97     1396.95     92.80 o
  -2  -9  11      183.91      203.29     25.14 o
  -1  -9  11      906.89      921.52    100.93 o
   0  -9  11       88.41       94.70     19.44 o
   1  -9  11      318.29      302.68     29.53 o
   2  -9  11      124.58      136.05     22.65 o
   3  -9  11       67.28       81.00     20.27 o
   4  -9  11      118.65       97.65     36.22 o
   5  -9  11      242.12      192.93     51.97 o
   6  -9  11       93.41       89.77     46.46 o
  -8  -8  11       46.53       13.46     27.49 o
  -7  -8  11       61.39       31.53     26.83 o
  -6  -8  11      475.73      438.57     47.82 o
  -5  -8  11      500.87      539.43     63.11 o
  -4  -8  11      689.36      668.48     82.06 o
  -3  -8  11       36.61       23.46     15.51 o
  -2  -8  11       84.94      104.46     18.71 o
  -1  -8  11      377.79      392.12     32.02 o
   0  -8  11      491.75      502.70     41.28 o
   1  -8  11       90.28       94.41     27.12 o
   2  -8  11      300.63      260.28     36.62 o
   3  -8  11      154.68      143.32     38.59 o
   4  -8  11      433.99      371.68     63.00 o
   5  -8  11      164.08      201.59     53.55 o
   6  -8  11      130.68      104.73     49.61 o
   7  -8  11       29.98       47.25     49.61 o
  -9  -7  11       75.04       90.93     35.48 o
  -8  -7  11      125.35      137.68     36.84 o
  -7  -7  11      202.02      207.52     37.28 o
  -6  -7  11      190.02      125.74     29.65 o
  -5  -7  11      250.82      251.36     34.47 o
  -4  -7  11     1342.45     1401.42    167.73 o
  -3  -7  11      367.68      382.67     63.47 o
  -2  -7  11      132.14      125.19     18.31 o
  -1  -7  11     1476.14     1453.27     74.89 o
   0  -7  11      230.95      245.05     22.90 o
   1  -7  11      305.32      277.52     28.48 o
   2  -7  11      525.75      522.57     36.58 o
   3  -7  11      314.62      323.65     55.12 o
   4  -7  11      555.99      452.79     71.66 o
   5  -7  11      769.28      632.33     96.07 o
   6  -7  11      108.46       56.70     41.74 o
   7  -7  11      204.31      174.82     61.42 o
  -9  -6  11       64.08       -1.84     29.08 o
  -8  -6  11      184.36      155.90     36.02 o
  -7  -6  11      279.63      219.38     36.24 o
  -6  -6  11      254.92      270.40     43.13 o
  -5  -6  11      920.08      957.08     65.78 o
  -4  -6  11     1074.92     1144.95    111.17 o
  -3  -6  11       76.40       81.83     16.35 o
  -2  -6  11      579.86      621.75     41.37 o
  -1  -6  11      458.24      522.43     37.17 o
   0  -6  11      449.83      467.99     33.76 o
   1  -6  11      479.74      460.15     27.58 o
   2  -6  11       75.85       64.03     15.03 o
   3  -6  11      179.12      170.88     40.95 o
   4  -6  11      282.44      278.76     53.55 o
   5  -6  11      439.77      361.45     70.87 o
   6  -6  11      540.46      433.10     81.11 o
   7  -6  11       17.17       20.47     48.82 o
   8  -6  11       35.48      -19.69     50.40 o
  -9  -5  11       61.20      102.27     32.78 o
  -8  -5  11      164.46      166.87     35.24 o
  -7  -5  11      193.72      220.11     35.41 o
  -6  -5  11       47.30       53.79     23.40 o
  -5  -5  11      172.99      150.29     26.35 o
  -4  -5  11     1225.82     1222.45     69.04 o
  -3  -5  11     1153.74     1179.83     54.72 o
  -2  -5  11     1196.55     1159.35     52.74 o
  -1  -5  11      331.50      348.12     23.73 o
   0  -5  11       19.11       10.84      7.65 o
   1  -5  11      927.33      907.67     42.09 o
   2  -5  11     1923.22     1807.09     86.91 o
   3  -5  11      437.63      418.25     51.86 o
   4  -5  11      265.62      203.95     49.61 o
   5  -5  11       38.26       32.29     37.80 o
   6  -5  11      207.27      236.24     64.57 o
   7  -5  11      265.23      223.64     69.30 o
 -10  -4  11       27.71        3.15     55.12 o
  -9  -4  11       44.05        7.35     40.55 o
  -8  -4  11        7.94        6.88     23.81 o
  -7  -4  11      517.49      489.19     47.71 o
  -6  -4  11      166.71      155.02     31.90 o
  -5  -4  11     1160.22     1132.56     57.17 o
  -4  -4  11      438.00      481.46     33.56 o
  -3  -4  11      212.03      169.91     18.17 o
  -2  -4  11      433.76      448.14     27.38 o
  -1  -4  11     2098.88     2167.79     82.86 o
   0  -4  11      962.61      998.62     48.68 o
   1  -4  11     1494.70     1524.68     62.44 o
   2  -4  11       37.87       30.85     13.90 o
   3  -4  11       68.18       44.77     25.13 o
   4  -4  11      397.07      422.87     67.72 o
   5  -4  11      336.80      426.81     76.38 o
   6  -4  11      162.62       76.38     50.40 o
   7  -4  11      337.17      341.76     81.90 o
   8  -4  11       28.95       -4.72     56.70 o
 -10  -3  11       11.89       32.29     53.55 o
  -9  -3  11      435.02      521.30     96.86 o
  -8  -3  11      246.46      169.30     59.06 o
  -7  -3  11      758.07      648.70     69.02 o
  -6  -3  11       43.27       28.52     19.01 o
  -5  -3  11       85.16       94.87     17.73 o
  -4  -3  11      151.53      137.67     17.83 o
  -3  -3  11     3579.15     3556.64    134.07 o
  -2  -3  11      819.73      846.64     40.08 o
  -1  -3  11      431.50      405.69     23.79 o
   0  -3  11       36.52       28.05      9.23 o
   1  -3  11      652.54      679.34     40.01 o
   2  -3  11      318.38      313.71     42.99 o
   3  -3  11       59.45       63.32     16.90 o
   4  -3  11       82.98       77.96     35.44 o
   5  -3  11      179.26      268.53     63.78 o
   6  -3  11      195.74      188.20     63.78 o
   7  -3  11      840.83      847.31    125.21 o
   8  -3  11      487.81      356.72     93.71 o
 -10  -2  11      164.31      128.36     64.57 o
  -9  -2  11      159.45      239.39     68.51 o
  -8  -2  11       53.50      103.16     48.82 o
  -7  -2  11      425.13      484.29     77.96 o
  -6  -2  11       33.71       78.82     20.97 o
  -5  -2  11      186.75      197.22     31.82 o
  -4  -2  11      287.30      314.81     24.12 o
  -3  -2  11       28.90       13.49      8.60 o
  -2  -2  11      374.82      358.89     24.55 o
  -1  -2  11      789.24      808.51     35.69 o
   0  -2  11     1488.39     1583.68     63.07 o
   1  -2  11      836.35      855.69     46.15 o
   2  -2  11       14.27       21.37     13.43 o
   3  -2  11        6.34       19.21     19.97 o
   4  -2  11      499.93      484.61     40.21 o
   5  -2  11      347.52      420.51     76.38 o
   6  -2  11      216.37      192.93     65.36 o
   7  -2  11       77.62        9.45     49.61 o
   8  -2  11       10.11      -43.31     52.76 o
 -10  -1  11       44.76       44.89     61.42 o
  -9  -1  11      251.85      271.67     75.60 o
  -8  -1  11      867.75      888.26    122.06 o
  -7  -1  11      519.88      594.11     62.36 o
  -6  -1  11       23.05       34.85     17.44 o
  -5  -1  11      122.60      134.97     20.63 o
  -4  -1  11     1381.94     1355.50     56.87 o
  -3  -1  11     1776.66     1844.90     74.63 o
  -2  -1  11     1760.27     1787.07     70.95 o
  -1  -1  11      530.64      584.00     29.43 o
   0  -1  11      177.91      229.27     15.45 o
   1  -1  11      254.57      272.87     19.78 o
   2  -1  11     1028.14     1113.48     60.83 o
   3  -1  11      783.79      827.11     74.86 o
   4  -1  11      756.07      843.11     53.12 o
   5  -1  11      188.36      207.89     59.85 o
   6  -1  11      599.36      605.56    103.16 o
   7  -1  11      599.58      577.21    104.73 o
   8  -1  11       55.68        7.09     55.12 o
   9  -1  11        9.33       -0.79     65.36 o
 -10   0  11      117.78      122.95     49.26 o
  -9   0  11       14.77      -12.60     45.67 o
  -8   0  11       14.52      -14.96     39.37 o
  -7   0  11      259.28      271.70     42.52 o
  -6   0  11     1676.53     1817.10    109.54 o
  -5   0  11       57.24       70.33     16.69 o
  -4   0  11      840.45      845.47     46.84 o
  -3   0  11       46.18       50.12      9.43 o
  -2   0  11      955.66     1051.77     71.61 o
  -1   0  11        9.30        2.65      6.93 o
   0   0  11     5363.13     5831.08    206.28 o
   1   0  11      347.01      357.63     20.99 o
   2   0  11      270.91      290.39     28.55 o
   3   0  11      335.04      435.70     43.49 o
   4   0  11     1014.37     1031.64     62.12 o
   5   0  11      704.11      818.83     61.18 o
   6   0  11      787.60      907.95    125.99 o
   7   0  11        2.21       21.26     54.33 o
   8   0  11       12.51      -51.19     51.19 o
   9   0  11       58.14       50.40     70.87 o
 -10   1  11       41.11       48.32     43.98 o
  -9   1  11      261.70      266.95     75.60 o
  -8   1  11      866.93     1014.34    147.26 o
  -7   1  11      521.99      719.66     65.48 o
  -6   1  11       23.83       15.32     26.38 o
  -5   1  11      116.85      117.71     25.85 o
  -4   1  11     1379.74     1285.02     80.72 o
  -3   1  11     1769.67     1961.55    185.23 o
  -2   1  11     1754.58     1836.84    100.70 o
  -1   1  11      547.05      557.88     37.62 o
   0   1  11      177.06      154.70     13.88 o
   1   1  11      257.33      282.19     45.43 o
   2   1  11     1004.87     1082.22     59.58 o
   3   1  11      797.27      878.89     52.02 o
   4   1  11      746.41      764.25     52.16 o
   5   1  11      188.49      175.72     28.62 o
   6   1  11      603.51      685.40     60.21 o
   7   1  11      611.58      620.52    107.88 o
   8   1  11       52.82       45.67     65.36 o
   9   1  11        7.64       44.10     71.66 o
 -10   2  11      162.35      200.02     55.65 o
  -9   2  11      162.03      107.88     58.27 o
  -8   2  11       52.66       77.96     28.35 o
  -7   2  11      427.25      441.59    101.98 o
  -6   2  11       30.29       35.81     31.89 o
  -5   2  11      188.91      260.39     39.77 o
  -4   2  11      273.38      246.48     71.66 o
  -3   2  11       29.60       10.68     12.66 o
  -2   2  11      386.02      378.07     27.27 o
  -1   2  11      771.33      702.20     32.41 o
   0   2  11     1470.14     1550.21     73.87 o
   1   2  11      858.06      878.94     49.47 o
   2   2  11       13.16       13.36     12.10 o
   3   2  11        6.06        0.50     12.19 o
   4   2  11      500.60      498.00     46.85 o
   5   2  11      345.32      384.42     41.85 o
   6   2  11      213.77      257.06     36.42 o
   7   2  11       78.43      119.69     65.36 o
   8   2  11       10.70       91.35     65.36 o
 -10   3  11        9.99        3.67     61.82 o
  -9   3  11      446.96      545.49    150.80 o
  -8   3  11      242.22      247.89     77.57 o
  -7   3  11      752.96      932.07     73.49 o
  -6   3  11       43.82       70.00     22.50 o
  -5   3  11       83.77       69.10     21.43 o
  -4   3  11      164.25      167.16     33.07 o
  -3   3  11     3588.18     3709.12    186.41 o
  -2   3  11      822.17      870.17     52.35 o
  -1   3  11      434.78      465.39     54.33 o
   0   3  11       36.57       26.93     12.40 o
   1   3  11      655.01      646.66     57.87 o
   2   3  11      297.87      313.48     29.87 o
   3   3  11       69.40       79.05     20.72 o
   4   3  11       89.24       82.23     39.46 o
   5   3  11      179.34      207.85     32.04 o
   6   3  11      201.56      210.47     91.35 o
   7   3  11      847.67      906.08     73.25 o
   8   3  11      486.46      377.98     99.22 o
 -10   4  11       31.47       44.89     63.00 o
  -9   4  11       44.03       -3.94     36.33 o
  -8   4  11        7.68       -4.60     21.26 o
  -7   4  11      526.82      623.68     58.74 o
  -6   4  11      166.61      156.59     83.47 o
  -5   4  11     1154.74     1265.84    145.29 o
  -4   4  11      425.49      506.51     44.76 o
  -3   4  11      210.32      203.95     39.37 o
  -2   4  11      429.16      496.10     59.06 o
  -1   4  11     2094.95     2041.10    156.71 o
   0   4  11      972.06      918.03     56.47 o
   1   4  11     1491.78     1456.04     83.43 o
   2   4  11       39.22       41.54     14.71 o
   3   4  11       64.16       71.83     19.09 o
   4   4  11      399.11      383.11     37.64 o
   5   4  11      319.03      372.05     40.01 o
   6   4  11      157.22      161.17     31.70 o
   7   4  11      346.71      334.22     47.25 o
   8   4  11       29.12       33.07     64.57 o
  -9   5  11       56.59      121.27     74.81 o
  -8   5  11      153.28      180.33     77.96 o
  -7   5  11      192.27      194.50     48.04 o
  -6   5  11       50.45       29.92     27.56 o
  -5   5  11      177.87      281.91     47.25 o
  -4   5  11     1235.40     1315.85    109.46 o
  -3   5  11     1169.68     1270.97    103.16 o
  -2   5  11     1205.47     1208.76     99.22 o
  -1   5  11      333.67      378.77     48.04 o
   0   5  11       17.96       21.26     17.32 o
   1   5  11      935.95      874.42     55.96 o
   2   5  11     1919.45     1811.99    101.36 o
   3   5  11      438.29      436.27     42.75 o
   4   5  11      272.75      261.73     34.76 o
   5   5  11       38.31       60.02     22.99 o
   6   5  11      220.22      209.79     37.13 o
   7   5  11      259.88      189.11     47.25 o
   8   5  11      458.92      495.11     61.32 o
  -9   6  11       67.82       70.87     67.72 o
  -8   6  11      182.90      139.38     73.23 o
  -7   6  11      275.90      263.72     72.84 o
  -6   6  11      250.42      231.51     48.04 o
  -5   6  11      917.91      947.32     92.13 o
  -4   6  11     1068.10     1073.31     99.22 o
  -3   6  11       75.75       69.30     25.20 o
  -2   6  11      565.67      585.09     67.72 o
  -1   6  11      453.43      468.54     58.27 o
   0   6  11      437.50      501.61     57.48 o
   1   6  11      473.37      466.15     38.98 o
   2   6  11       78.14       65.63     19.11 o
   3   6  11      183.54      270.28     77.57 o
   4   6  11      279.67      277.92     68.51 o
   5   6  11      446.11      438.11     71.27 o
   6   6  11      523.97      508.81     59.85 o
   7   6  11       19.31        3.71     34.25 o
   8   6  11       37.32       42.02     30.98 o
  -9   7  11       66.35      -22.84     63.78 o
  -8   7  11      124.01      201.59     85.05 o
  -7   7  11      208.56      256.71     87.41 o
  -6   7  11      186.58      124.58     34.93 o
  -5   7  11      257.95      296.87     51.97 o
  -4   7  11     1360.64     1253.64    112.61 o
  -3   7  11      357.25      373.26     54.33 o
  -2   7  11      128.06      100.01     28.35 o
  -1   7  11     1503.68     1524.53    118.12 o
   0   7  11      227.04      194.50     37.01 o
   1   7  11      314.69      281.12     44.10 o
   2   7  11      513.52      469.40     55.52 o
   3   7  11      323.19      354.94     40.09 o
   4   7  11      550.69      579.54     53.92 o
   5   7  11      769.45      833.73     69.23 o
   6   7  11      117.29       79.02     54.73 o
   7   7  11      198.95      270.81     44.28 o
  -8   8  11       45.94       -8.66     60.63 o
  -7   8  11       58.15      130.72     70.87 o
  -6   8  11      488.58      298.45     92.92 o
  -5   8  11      497.21      540.62     59.82 o
  -4   8  11      673.96      573.76     94.89 o
  -3   8  11       35.96       13.39     23.62 o
  -2   8  11       91.79      127.57     31.50 o
  -1   8  11      364.02      372.47     51.97 o
   0   8  11      471.31      535.48     63.00 o
   1   8  11       88.84       74.81     26.77 o
   2   8  11      306.03      296.87     47.25 o
   3   8  11      154.41      140.61     28.38 o
   4   8  11      427.43      485.22     68.51 o
   5   8  11      171.73      202.12     36.56 o
   6   8  11      135.20      169.31     38.98 o
   7   8  11       28.58       56.54     34.65 o
  -8   9  11       35.06      -29.14     51.97 o
  -7   9  11      137.73      133.87     80.32 o
  -6   9  11      128.53      122.06     68.51 o
  -5   9  11      182.42      182.93     37.56 o
  -4   9  11      482.47      547.34     57.59 o
  -3   9  11     1348.51     1300.00     93.49 o
  -2   9  11      178.51      172.70     32.39 o
  -1   9  11      925.19      951.33     70.44 o
   0   9  11       87.28       67.18     25.62 o
   1   9  11      323.25      259.86     45.67 o
   2   9  11      118.15      149.62     36.22 o
   3   9  11       68.91       52.76     28.35 o
   4   9  11      121.95      112.14     29.57 o
   5   9  11      242.35      247.13     40.49 o
   6   9  11       95.21      110.98     33.61 o
  -7  10  11       28.09       67.72     69.30 o
  -6  10  11      125.82      117.33     74.02 o
  -5  10  11      180.17      219.70     77.17 o
  -4  10  11      159.91      139.65     51.97 o
  -3  10  11       21.79        9.78     53.15 o
  -2  10  11      220.16      230.46     72.45 o
  -1  10  11      706.59      719.80     65.74 o
   0  10  11     1353.70     1330.03    115.76 o
   1  10  11      276.12      309.47     51.19 o
   2  10  11       19.21       20.47     24.41 o
   3  10  11       50.63       65.36     30.71 o
   4  10  11      799.57      813.45     89.77 o
   5  10  11      101.83      116.54     39.37 o
   6  10  11      210.34      267.27     79.53 o
  -7  11  11       15.90       24.41     59.06 o
  -6  11  11      279.44      297.66     91.35 o
  -5  11  11       36.73      -47.25     55.12 o
  -4  11  11      196.24      166.51     46.07 o
  -3  11  11      543.82      679.65     65.79 o
  -2  11  11      145.00      151.63     64.97 o
  -1  11  11      307.75      276.40     49.61 o
   0  11  11      101.51       74.02     29.14 o
   1  11  11      118.38       81.90     33.86 o
   2  11  11      101.04      113.39     37.01 o
   3  11  11      171.56      181.90     44.89 o
   4  11  11      133.57       72.45     34.65 o
   5  11  11       39.25       30.71     33.07 o
  -6  12  11      217.07      293.72     88.98 o
  -5  12  11      189.57      392.16     92.13 o
  -4  12  11      184.55      271.67     82.68 o
  -3  12  11       81.95      127.78     32.72 o
  -2  12  11      214.33      253.54     66.93 o
  -1  12  11       97.31       94.50     33.86 o
   0  12  11      105.89       59.85     29.14 o
   1  12  11       73.31       84.26     34.65 o
   2  12  11        4.85       11.81     28.35 o
   3  12  11      119.06      158.28     45.67 o
   4  12  11      372.38      394.52     66.15 o
  -5  13  11        1.88       -5.51     63.78 o
  -4  13  11      404.07      391.37     96.86 o
  -3  13  11      129.05      146.47     70.87 o
  -2  13  11      129.03      222.85     48.82 o
  -1  13  11       11.50       13.39     27.56 o
   0  13  11       33.62       67.72     33.86 o
   1  13  11       14.09        5.51     28.35 o
   2  13  11       47.12       28.35     33.86 o
   3  13  11      103.89      133.08     44.10 o
  -2  14  11      329.37      340.18     60.63 o
  -1  14  11      119.75      135.44     43.31 o
   0  14  11       31.46       18.90     29.92 o
   1  14  11       58.17       47.25     37.80 o
  -2 -14  12       89.56      146.10     52.76 o
  -1 -14  12       66.33       77.41     28.35 o
   0 -14  12      365.45      483.45     46.07 o
  -4 -13  12      227.42      186.88     97.32 o
  -3 -13  12       12.64       -9.82     18.98 o
  -2 -13  12       57.25       35.24     20.24 o
  -1 -13  12      151.86      157.92     31.89 o
   0 -13  12       57.40       78.97     20.62 o
   1 -13  12       30.94       47.08     18.64 o
   2 -13  12       91.84      101.79     33.47 o
   3 -13  12       10.29      -25.99     27.56 o
  -5 -12  12      191.88      221.39     37.02 o
  -4 -12  12      196.22      211.63     33.24 o
  -3 -12  12        2.13        1.99     16.14 o
  -2 -12  12       20.57       30.70     17.97 o
  -1 -12  12      139.15      185.83     27.46 o
   0 -12  12      184.23      239.11     38.98 o
   1 -12  12      219.75      330.84     45.28 o
   2 -12  12      197.92      238.96     32.29 o
   3 -12  12        6.26       -4.41     18.35 o
   4 -12  12      123.77       95.92     47.25 o
  -6 -11  12       73.84       82.75     42.49 o
  -5 -11  12       38.27       51.43     39.29 o
  -4 -11  12       64.32       52.88     29.67 o
  -3 -11  12      280.90      243.15     48.40 o
  -2 -11  12      331.66      369.23     41.97 o
  -1 -11  12      327.57      376.70     46.84 o
   0 -11  12      126.91      109.02     20.54 o
   1 -11  12       50.42       49.18     16.92 o
   2 -11  12      295.77      326.39     67.33 o
   3 -11  12      140.30      114.62     24.77 o
   4 -11  12      496.45      406.62     44.51 o
   5 -11  12      132.57      125.99     45.67 o
  -7 -10  12       74.09       82.27     32.48 o
  -6 -10  12        7.22       29.93     24.13 o
  -5 -10  12      531.30      550.79     89.36 o
  -4 -10  12      472.34      516.27    116.86 o
  -3 -10  12      320.23      323.21     42.40 o
  -2 -10  12       13.86       16.03     14.70 o
  -1 -10  12      334.05      347.02     67.80 o
   0 -10  12      646.91      745.46     91.74 o
   1 -10  12      279.78      280.38     42.92 o
   2 -10  12       62.82       58.63     18.71 o
   3 -10  12       41.90       10.24     18.38 o
   4 -10  12      184.37      121.71     28.14 o
   5 -10  12       58.08       44.89     40.16 o
  -8  -9  12       21.55       32.77     31.50 o
  -7  -9  12      276.33      387.83     65.33 o
  -6  -9  12       98.60      124.83     39.26 o
  -5  -9  12      146.91      152.46     30.35 o
  -4  -9  12      115.66       90.72     42.54 o
  -3  -9  12      639.81      650.80     49.64 o
  -2  -9  12      781.96      844.56     64.69 o
  -1  -9  12      325.09      378.06     33.17 o
   0  -9  12      497.33      562.23     56.80 o
   1  -9  12      130.37      130.62     36.62 o
   2  -9  12       66.86       88.39     21.26 o
   3  -9  12       54.12       57.82     27.95 o
   4  -9  12      167.14      192.93     46.46 o
   5  -9  12      273.87      173.24     51.97 o
   6  -9  12        7.21        0.79     39.37 o
  -8  -8  12       90.43       70.90     31.72 o
  -7  -8  12      125.30      119.39     34.22 o
  -6  -8  12      146.59      162.75     32.64 o
  -5  -8  12      130.74      171.67     41.76 o
  -4  -8  12      285.43      281.71     32.81 o
  -3  -8  12      237.07      223.58     42.67 o
  -2  -8  12      133.73       80.27     32.87 o
  -1  -8  12      215.39      227.73     30.03 o
   0  -8  12      706.73      669.05     85.50 o
   1  -8  12      466.68      423.59     32.44 o
   2  -8  12       28.13       12.01     14.68 o
   3  -8  12       64.88       17.70     17.48 o
   4  -8  12       31.99       -3.94     29.14 o
   5  -8  12       53.77       65.36     41.74 o
   6  -8  12      323.98      269.31     68.51 o
  -9  -7  12        0.48      -21.04     35.56 o
  -8  -7  12      358.44      366.58     47.64 o
  -7  -7  12      508.48      528.35     68.50 o
  -6  -7  12      380.67      427.98     71.00 o
  -5  -7  12       21.26       14.43     19.25 o
  -4  -7  12      215.63      213.32     34.54 o
  -3  -7  12      233.70      251.01     28.00 o
  -2  -7  12      412.12      435.93     34.36 o
  -1  -7  12      295.75      301.11     26.56 o
   0  -7  12      826.08      808.25     53.19 o
   1  -7  12      598.24      587.59     34.13 o
   2  -7  12       35.58       31.78     14.60 o
   3  -7  12      283.67      207.10     45.67 o
   4  -7  12      200.72      223.64     51.19 o
   5  -7  12      397.18      418.93     75.60 o
   6  -7  12      122.41       41.74     44.10 o
   7  -7  12      317.33      300.02     74.81 o
  -9  -6  12      163.60      122.30     62.05 o
  -8  -6  12      121.18       79.26     31.40 o
  -7  -6  12       19.36       20.72     24.13 o
  -6  -6  12      373.27      400.47     43.28 o
  -5  -6  12       21.22       27.30     18.96 o
  -4  -6  12      418.72      417.77     37.27 o
  -3  -6  12      246.19      251.52     34.78 o
  -2  -6  12       33.95       36.75     11.72 o
  -1  -6  12      945.88      911.83     42.77 o
   0  -6  12      690.70      655.42     34.87 o
   1  -6  12     1987.08     1843.90     75.55 o
   2  -6  12      344.08      340.23     88.59 o
   3  -6  12       30.72       62.21     29.14 o
   4  -6  12      587.77      533.11     79.53 o
   5  -6  12      611.41      550.44     87.41 o
   6  -6  12      327.46      295.30     72.45 o
   7  -6  12      237.56      180.33     66.93 o
  -9  -5  12       75.67       87.41     56.70 o
  -8  -5  12       75.94      110.75     31.51 o
  -7  -5  12      957.59      954.28     69.30 o
  -6  -5  12       99.40       96.20     25.95 o
  -5  -5  12       44.13       54.22     20.12 o
  -4  -5  12      150.84      174.58     20.85 o
  -3  -5  12     1152.97     1176.56     53.44 o
  -2  -5  12     1337.38     1396.39     60.76 o
  -1  -5  12     1853.60     1878.38     76.00 o
   0  -5  12      205.47      223.19     26.48 o
   1  -5  12      218.11      209.51     18.47 o
   2  -5  12      160.58      170.30     17.65 o
   3  -5  12      319.21      308.59     45.36 o
   4  -5  12      471.77      509.49     75.60 o
   5  -5  12       51.28      123.63     48.04 o
   6  -5  12      141.96      101.58     54.33 o
   7  -5  12      399.03      275.61     81.11 o
   8  -5  12      322.54      384.28     92.92 o
  -9  -4  12      225.62      170.88     63.00 o
  -8  -4  12       12.92       -8.70     29.53 o
  -7  -4  12        0.40        4.94     21.93 o
  -6  -4  12      104.05       98.02     23.77 o
  -5  -4  12      515.38      600.11     40.37 o
  -4  -4  12     1517.23     1556.22     69.62 o
  -3  -4  12      907.02      958.99     46.87 o
  -2  -4  12       20.90       20.69     13.93 o
  -1  -4  12      608.86      588.90     31.73 o
   0  -4  12      364.00      373.51     23.99 o
   1  -4  12      537.97      553.97     30.78 o
   2  -4  12       99.26       94.56     19.54 o
   3  -4  12      202.83      166.32     37.32 o
   4  -4  12        3.51       20.47     33.07 o
   5  -4  12     1172.46     1118.99    139.38 o
   6  -4  12      823.93      879.60    125.21 o
   7  -4  12      401.08      456.73     97.65 o
   8  -4  12       75.50      135.44     72.45 o
 -10  -3  12        2.16       15.75     52.76 o
  -9  -3  12      124.16       91.35     53.55 o
  -8  -3  12       27.79       83.47     48.82 o
  -7  -3  12     1413.16     1403.97    103.50 o
  -6  -3  12       17.51       23.57     15.62 o
  -5  -3  12       50.82       60.60     16.02 o
  -4  -3  12      447.11      420.72     30.38 o
  -3  -3  12     1287.41     1325.60     57.46 o
  -2  -3  12     1871.17     1903.12     74.81 o
  -1  -3  12      712.18      738.75     38.30 o
   0  -3  12       69.78       84.11     11.42 o
   1  -3  12       70.01       64.46     12.96 o
   2  -3  12      436.71      492.94     38.30 o
   3  -3  12       47.27       56.27     17.78 o
   4  -3  12      314.62      423.66     69.30 o
   5  -3  12       79.98       84.26     46.46 o
   6  -3  12      212.29      266.16     71.66 o
   7  -3  12      129.60       71.66     58.27 o
   8  -3  12      495.60      477.99    106.31 o
 -10  -2  12       23.19       26.77     55.91 o
  -9  -2  12      347.06      356.72     84.26 o
  -8  -2  12        1.93        0.00     36.22 o
  -7  -2  12       50.16       84.26     44.89 o
  -6  -2  12      134.94      142.84     25.01 o
  -5  -2  12      249.86      266.49     30.80 o
  -4  -2  12     2196.93     2222.83     99.79 o
  -3  -2  12      602.40      630.27     34.58 o
  -2  -2  12      125.84      129.24     14.75 o
  -1  -2  12        7.64        0.81      7.24 o
   0  -2  12      667.27      738.05     35.32 o
   1  -2  12      839.38      939.71     42.27 o
   2  -2  12      246.02      258.95     27.97 o
   3  -2  12       96.24       76.92     20.34 o
   4  -2  12      177.91      192.27     27.19 o
   5  -2  12      369.96      369.32     74.02 o
   6  -2  12      309.76      347.27     79.53 o
   7  -2  12      145.75      140.96     63.78 o
   8  -2  12       76.09       70.08     64.57 o
 -10  -1  12        5.74       46.46     56.70 o
  -9  -1  12       65.97      125.99     61.42 o
  -8  -1  12      534.65      534.69     91.35 o
  -7  -1  12      353.13      327.39     46.50 o
  -6  -1  12      422.84      487.30     53.17 o
  -5  -1  12      152.03      154.57     21.59 o
  -4  -1  12      396.97      423.34     27.58 o
  -3  -1  12      381.82      384.77     24.09 o
  -2  -1  12     2912.67     3085.97    112.49 o
  -1  -1  12      257.91      340.45     22.29 o
   0  -1  12      287.69      323.65     20.58 o
   1  -1  12      350.24      349.64     22.32 o
   2  -1  12      786.06      827.73     50.30 o
   3  -1  12     2344.00     2443.28    114.67 o
   4  -1  12      831.51      920.40     64.19 o
   5  -1  12      224.07      224.43     63.78 o
   6  -1  12      263.89      225.21     69.30 o
   7  -1  12       22.86       48.82     54.33 o
   8  -1  12      173.38      140.96     74.81 o
 -10   0  12      104.82      174.03     74.81 o
  -9   0  12      131.03       74.02     59.06 o
  -8   0  12       26.20       63.78     46.46 o
  -7   0  12       19.78      -10.10     19.86 o
  -6   0  12      865.16      881.52     74.32 o
  -5   0  12       46.49       27.85     27.95 o
  -4   0  12     2420.63     2463.48    136.34 o
  -3   0  12      171.46      181.94     15.20 o
  -2   0  12        9.92       16.10      8.20 o
  -1   0  12       46.80       63.13     11.93 o
   0   0  12     1756.47     1946.23     76.08 o
   1   0  12     5741.38     6349.04    231.45 o
   2   0  12     2574.70     2603.51    118.80 o
   3   0  12        4.64        4.83     13.67 o
   4   0  12      360.00      386.20     37.23 o
   5   0  12       12.71       11.06     17.74 o
   6   0  12       31.45       51.19     48.82 o
   7   0  12        2.50      -42.52     48.04 o
   8   0  12      109.36      265.38     88.20 o
 -10   1  12        6.04        1.81     40.60 o
  -9   1  12       61.93       66.15     49.61 o
  -8   1  12      534.73      592.86     63.87 o
  -7   1  12      351.13      401.80     48.72 o
  -6   1  12      421.23      461.70     59.45 o
  -5   1  12      156.44      156.66     42.92 o
  -4   1  12      403.45      441.69     73.63 o
  -3   1  12      372.89      383.27     29.90 o
  -2   1  12     2892.90     2936.22    129.07 o
  -1   1  12      277.72      311.36     20.34 o
   0   1  12      286.77      278.66     19.70 o
   1   1  12      347.06      348.20     31.08 o
   2   1  12      783.63      776.41     49.61 o
   3   1  12     2344.95     2473.31    115.27 o
   4   1  12      846.39      910.89     59.43 o
   5   1  12      213.98      268.62     35.77 o
   6   1  12      265.19      200.80     67.72 o
   7   1  12       24.82        7.09     55.91 o
   8   1  12      174.78      196.87     82.68 o
 -10   2  12       23.35      -16.98     65.75 o
  -9   2  12      349.68      544.92     95.28 o
  -8   2  12        1.33       12.78     23.37 o
  -7   2  12       48.83       74.67     27.56 o
  -6   2  12      138.30      151.69     31.89 o
  -5   2  12      236.99      253.01     35.03 o
  -4   2  12     2179.99     2129.21    135.44 o
  -3   2  12      610.92      653.29     48.75 o
  -2   2  12      126.43      106.25     15.53 o
  -1   2  12        9.93       21.11     16.10 o
   0   2  12      638.14      643.64     42.68 o
   1   2  12      865.94      846.14     50.87 o
   2   2  12      240.88      253.04     27.92 o
   3   2  12       93.79      100.94     20.54 o
   4   2  12      173.71      172.38     27.27 o
   5   2  12      392.17      444.92    113.39 o
   6   2  12      293.72      379.42     45.49 o
   7   2  12      144.36      211.83     72.45 o
   8   2  12       74.98       44.89     63.78 o
 -10   3  12        2.25      -21.97     38.62 o
  -9   3  12      123.26      149.77     34.04 o
  -8   3  12       33.41       16.61     25.45 o
  -7   3  12     1411.85     1648.37    138.59 o
  -6   3  12       13.07       21.54     20.08 o
  -5   3  12       52.11       31.66     20.32 o
  -4   3  12      458.13      480.00     43.58 o
  -3   3  12     1288.26     1318.38     77.95 o
  -2   3  12     1867.45     1776.52    143.32 o
  -1   3  12      724.21      810.95     88.20 o
   0   3  12       64.06       49.20     14.27 o
   1   3  12       67.17       62.70     16.82 o
   2   3  12      433.55      417.12     36.37 o
   3   3  12       38.55       22.12     16.58 o
   4   3  12      335.83      309.23     34.53 o
   5   3  12       78.56       99.20     40.16 o
   6   3  12      213.35      229.16     37.38 o
   7   3  12      126.70      192.23     74.42 o
   8   3  12      491.30      342.55     99.22 o
  -9   4  12      226.96      250.63     56.27 o
  -8   4  12       10.75       24.49     25.54 o
  -7   4  12        0.50       13.93     23.63 o
  -6   4  12      114.63       91.42     27.22 o
  -5   4  12      527.69      655.01    144.89 o
  -4   4  12     1512.00     1755.96    289.79 o
  -3   4  12      896.52      847.31     85.83 o
  -2   4  12       20.68       -2.36     17.32 o
  -1   4  12      607.15      603.98     67.72 o
   0   4  12      358.76      448.85     53.55 o
   1   4  12      540.72      520.32     39.02 o
   2   4  12      105.37      105.32     20.23 o
   3   4  12      206.94      189.64     39.57 o
   4   4  12        2.48      -18.25     19.52 o
   5   4  12     1173.18     1314.98    118.12 o
   6   4  12      809.07      926.36     73.11 o
   7   4  12      412.75      498.93     56.87 o
   8   4  12       78.72       23.62     66.93 o
  -9   5  12       76.11      113.39     77.17 o
  -8   5  12       82.82      177.18     81.11 o
  -7   5  12      956.24     1018.19    111.03 o
  -6   5  12       92.22       75.60     35.44 o
  -5   5  12       45.98      125.99     36.22 o
  -4   5  12      151.52      196.87     42.52 o
  -3   5  12     1148.68      945.74     95.28 o
  -2   5  12     1354.33     1338.69    113.39 o
  -1   5  12     1860.75     1875.74    144.89 o
   0   5  12      207.29      198.44     37.01 o
   1   5  12      222.38      222.08     30.71 o
   2   5  12      169.94      175.47     27.56 o
   3   5  12      304.98      303.62     51.58 o
   4   5  12      466.08      447.73     47.42 o
   5   5  12       51.91       64.21     24.00 o
   6   5  12      142.85      162.35     34.23 o
   7   5  12      392.20      364.39     50.52 o
   8   5  12      317.92      322.47     52.73 o
  -9   6  12      166.47      163.79     82.68 o
  -8   6  12      117.91      103.95     71.66 o
  -7   6  12       18.62        0.87     26.38 o
  -6   6  12      380.88      420.51     67.72 o
  -5   6  12       17.36       31.50     26.77 o
  -4   6  12      414.17      340.97     56.70 o
  -3   6  12      251.49      211.83     40.95 o
  -2   6  12       34.13       40.95     22.84 o
  -1   6  12      926.94      667.77     80.32 o
   0   6  12      686.37      653.59     72.45 o
   1   6  12     1969.82     1901.72    144.11 o
   2   6  12      352.30      348.76     37.51 o
   3   6  12       30.66       -0.18     36.22 o
   4   6  12      603.66      598.05     55.03 o
   5   6  12      604.68      555.07     57.44 o
   6   6  12      332.10      379.64     49.07 o
   7   6  12      241.66      276.88     45.86 o
  -8   7  12      364.33      392.16    103.95 o
  -7   7  12      509.89      382.71    103.16 o
  -6   7  12      374.48      400.07     54.84 o
  -5   7  12       20.51       67.72     33.07 o
  -4   7  12      215.79      182.69     42.52 o
  -3   7  12      233.33      234.66     45.67 o
  -2   7  12      397.79      339.40     52.76 o
  -1   7  12      310.88      251.20     43.31 o
   0   7  12      842.61      796.91     76.38 o
   1   7  12      605.55      725.25     74.81 o
   2   7  12       29.87       29.92     22.84 o
   3   7  12      293.21      331.90     53.15 o
   4   7  12      193.80      231.04     35.66 o
   5   7  12      383.64      434.82     50.89 o
   6   7  12      123.18      126.90     33.74 o
   7   7  12      311.88      220.04     43.23 o
  -8   8  12       88.49      145.68     79.53 o
  -7   8  12      127.12      107.88     70.87 o
  -6   8  12      153.22      198.86     41.14 o
  -5   8  12      122.57      162.96     37.50 o
  -4   8  12      282.09      249.63     49.61 o
  -3   8  12      240.79      214.19     42.52 o
  -2   8  12      134.25      107.10     30.71 o
  -1   8  12      211.37      174.82     37.01 o
   0   8  12      693.28      715.02     77.17 o
   1   8  12      453.26      408.69     55.91 o
   2   8  12       33.81        8.66     22.05 o
   3   8  12       62.93       58.27     28.35 o
   4   8  12       32.94       17.11     25.99 o
   5   8  12       53.88       68.63     27.68 o
   6   8  12      332.64      343.67     48.79 o
   7   8  12      400.41      419.31     79.53 o
  -8   9  12       17.95      -53.55     62.21 o
  -7   9  12      277.78      405.54    107.88 o
  -6   9  12       99.78       60.63     68.51 o
  -5   9  12      142.65      165.15     93.71 o
  -4   9  12      120.04       56.59     26.90 o
  -3   9  12      651.89      606.97     62.60 o
  -2   9  12      769.27      829.74    140.17 o
  -1   9  12      333.21      369.28     46.26 o
   0   9  12      505.43      514.21     66.93 o
   1   9  12      133.29       55.91     27.56 o
   2   9  12       63.15       77.17     30.71 o
   3   9  12       57.51       82.68     33.07 o
   4   9  12      179.33      140.96     41.74 o
   5   9  12      265.46      276.96     42.66 o
   6   9  12        7.37      -19.37     37.01 o
  -7  10  12       75.34       97.65     70.08 o
  -6  10  12        5.29      -48.04     58.27 o
  -5  10  12      528.75      537.05    115.76 o
  -4  10  12      473.56      441.97    121.27 o
  -3  10  12      318.76      297.85     59.45 o
  -2  10  12       13.93       14.84     22.21 o
  -1  10  12      332.96      389.87     52.37 o
   0  10  12      649.90      659.11     80.32 o
   1  10  12      272.10      219.70     46.46 o
   2  10  12       62.12       92.92     33.86 o
   3  10  12       43.07        1.57     24.41 o
   4  10  12      180.85      218.91     48.04 o
   5  10  12       57.86       50.40     33.86 o
  -6  11  12       80.66       28.35     67.72 o
  -5  11  12       39.37       56.70     68.51 o
  -4  11  12       67.27       70.05     44.49 o
  -3  11  12      278.01      343.60     46.80 o
  -2  11  12      333.60      448.19     65.75 o
  -1  11  12      333.25      385.86     59.85 o
   0  11  12      123.93       83.47     32.29 o
   1  11  12       48.96       29.92     29.14 o
   2  11  12      309.21      331.52     56.70 o
   3  11  12      125.50       77.96     36.22 o
   4  11  12      507.51      498.46     73.23 o
   5  11  12      128.84      150.41     45.67 o
  -5  12  12      191.10      251.20     90.56 o
  -4  12  12      195.75      198.44     80.32 o
  -3  12  12        2.00       -9.87     27.95 o
  -2  12  12       20.41       14.17     29.14 o
  -1  12  12      132.39      155.92     42.52 o
   0  12  12      180.75      192.14     42.52 o
   1  12  12      219.94      184.27     47.25 o
   2  12  12      197.57      199.23     48.82 o
   3  12  12        6.70       40.16     34.65 o
  -4  13  12      233.03      248.84     84.26 o
  -3  13  12       12.46       85.05     67.72 o
  -2  13  12       54.61       43.31     34.65 o
  -1  13  12      160.44      203.17     46.46 o
   0  13  12       60.99       29.14     31.50 o
   1  13  12       30.07       22.05     31.50 o
   2  13  12       89.39       96.86     40.16 o
   3  13  12        8.55       10.24     33.07 o
  -2  14  12       89.26       41.74     35.44 o
  -1  14  12       64.01       62.21     37.01 o
   0  14  12      350.74      392.16     68.51 o
  -4 -13  13       78.80      271.67    129.14 o
  -3 -13  13       62.09       72.22     32.72 o
  -2 -13  13      161.80      164.48     47.25 o
  -1 -13  13      363.53      442.71     43.64 o
   0 -13  13      152.78      219.73     79.14 o
   1 -13  13       19.11       28.91     17.17 o
   2 -13  13       84.61       63.00     37.80 o
  -5 -12  13      133.08      150.07     32.87 o
  -4 -12  13      201.00      242.48     56.60 o
  -3 -12  13       49.50       55.65     42.38 o
  -2 -12  13        5.70        2.04     16.85 o
  -1 -12  13       45.70       80.83     21.07 o
   0 -12  13       50.11      104.35     36.22 o
   1 -12  13      132.06      143.61     24.76 o
   2 -12  13      239.21      280.71     67.33 o
   3 -12  13      112.00      112.00     25.14 o
  -6 -11  13      147.17      202.16     75.49 o
  -5 -11  13       92.07      124.89     29.64 o
  -4 -11  13      132.98      124.43     30.99 o
  -3 -11  13       98.44      115.18     24.54 o
  -2 -11  13      261.15      275.90     32.29 o
  -1 -11  13      321.74      358.94     38.83 o
   0 -11  13      359.34      378.48     90.95 o
   1 -11  13       14.06        1.49     19.29 o
   2 -11  13       51.11       66.49     20.05 o
   3 -11  13        1.73      -16.08     16.08 o
   4 -11  13      423.59      456.80     61.42 o
  -7 -10  13       82.45       61.65     30.51 o
  -6 -10  13       33.79        7.40     24.82 o
  -5 -10  13       64.40       68.07     34.81 o
  -4 -10  13      962.65     1103.39    123.09 o
  -3 -10  13      751.64      801.34    109.62 o
  -2 -10  13      255.72      244.69     29.23 o
  -1 -10  13       50.73       76.47     25.08 o
   0 -10  13      325.25      367.84     37.14 o
   1 -10  13       21.56       32.39     27.17 o
   2 -10  13       72.16      101.05     30.32 o
   3 -10  13       61.34       51.78     20.40 o
   4 -10  13       50.24        1.31     21.69 o
   5 -10  13       22.32       34.65     38.59 o
  -7  -9  13      198.67      174.44     38.58 o
  -6  -9  13      388.30      489.81     99.12 o
  -5  -9  13      164.56      169.75     31.82 o
  -4  -9  13       19.87       25.59     30.53 o
  -3  -9  13      278.74      290.29     42.81 o
  -2  -9  13      275.70      280.56     35.13 o
  -1  -9  13      245.67      257.94     27.39 o
   0  -9  13       73.18      137.03     28.59 o
   1  -9  13      175.92      168.30     22.70 o
   2  -9  13       12.41        4.37     22.84 o
   3  -9  13       29.34       27.02     17.94 o
   4  -9  13      817.80      815.81    102.37 o
   6  -9  13       52.62       27.56     44.10 o
  -8  -8  13       11.55       10.96     29.25 o
  -7  -8  13      195.08      229.16     38.04 o
  -6  -8  13      125.13       90.48     28.35 o
  -5  -8  13       52.24       31.08     20.43 o
  -4  -8  13     1103.61     1196.55    111.09 o
  -3  -8  13      783.51      769.88    106.48 o
  -2  -8  13      655.39      627.65     54.39 o
  -1  -8  13       49.04       57.37     15.18 o
   0  -8  13      138.05      202.96     23.15 o
   1  -8  13      126.10      151.26     29.68 o
   2  -8  13       38.91       26.07     17.72 o
   3  -8  13        6.31       14.96     17.58 o
   4  -8  13       48.90       28.35     32.29 o
   5  -8  13      109.52       71.66     42.52 o
   6  -8  13      436.87      349.63     77.17 o
  -8  -7  13       52.63       11.54     28.33 o
  -7  -7  13      108.29       66.24     28.89 o
  -6  -7  13      209.53      239.62     59.63 o
  -5  -7  13      119.38      109.44     25.21 o
  -4  -7  13      361.44      344.18     57.55 o
  -3  -7  13      207.35      188.87     40.86 o
  -2  -7  13      486.35      455.26     45.13 o
  -1  -7  13      707.18      710.49     38.20 o
   0  -7  13       62.94       82.21     23.51 o
   1  -7  13      810.20      740.23    110.25 o
   2  -7  13      523.20      445.09     38.02 o
   3  -7  13       51.86       31.43     18.33 o
   4  -7  13      459.84      482.72     74.81 o
   5  -7  13      634.21      533.11     89.77 o
   6  -7  13       16.20       18.90     47.25 o
   7  -7  13       21.09       17.32     49.61 o
  -9  -6  13      259.72      240.56     57.09 o
  -8  -6  13       29.55       12.84     25.97 o
  -7  -6  13       43.75       40.03     26.40 o
  -6  -6  13       41.68       12.84     21.98 o
  -5  -6  13      275.76      320.24     42.26 o
  -4  -6  13      435.83      510.26     41.00 o
  -3  -6  13     1627.13     1590.65     70.81 o
  -2  -6  13      602.81      595.36     40.01 o
  -1  -6  13       34.55       46.71     12.50 o
   0  -6  13       32.63       39.73     11.44 o
   1  -6  13     1032.34     1056.49     48.59 o
   2  -6  13      539.85      500.98     67.23 o
   3  -6  13      307.70      256.71     51.97 o
   4  -6  13        1.73        3.94     33.07 o
   5  -6  13      141.28      188.99     54.33 o
   6  -6  13      328.64      309.47     71.66 o
   7  -6  13      186.88      175.60     69.30 o
  -9  -5  13       24.98       66.93     52.76 o
  -8  -5  13      234.12      221.72     46.18 o
  -7  -5  13      165.49      160.37     31.80 o
  -6  -5  13      296.24      283.62     35.69 o
  -5  -5  13      361.57      414.72     73.81 o
  -4  -5  13      125.31      122.60     23.30 o
  -3  -5  13      258.03      264.58     23.32 o
  -2  -5  13      804.70      906.17     45.14 o
  -1  -5  13      709.95      730.43     54.22 o
   0  -5  13      171.68      196.38     25.89 o
   1  -5  13      256.36      278.61     46.22 o
   2  -5  13      425.33      405.23     32.25 o
   3  -5  13      432.85      486.65     68.51 o
   4  -5  13     1149.49     1200.88    121.27 o
   5  -5  13      657.45      611.07     96.86 o
   6  -5  13       72.00       41.74     49.61 o
   7  -5  13      170.51      106.31     63.00 o
  -9  -4  13      247.47      381.13     86.62 o
  -8  -4  13      126.98      122.06     55.91 o
  -7  -4  13       46.00       74.65     31.17 o
  -6  -4  13       45.00       34.49     20.74 o
  -5  -4  13      384.43      401.98     40.80 o
  -4  -4  13      920.62      956.08     62.06 o
  -3  -4  13     2191.37     2203.07    101.88 o
  -2  -4  13      312.48      309.66     37.28 o
  -1  -4  13       72.49       66.44     11.84 o
   0  -4  13       20.37       21.85      9.90 o
   1  -4  13      854.37      876.24     42.73 o
   2  -4  13      792.38      800.44     41.29 o
   3  -4  13       98.22       50.07     30.99 o
   4  -4  13       76.07       59.85     36.22 o
   5  -4  13       59.92       76.38     44.89 o
   6  -4  13      476.24      583.51     97.65 o
   7  -4  13      198.96      156.71     68.51 o
   8  -4  13      370.00      232.30     83.47 o
  -9  -3  13      112.05      102.37     58.27 o
  -8  -3  13      126.21      140.96     57.48 o
  -7  -3  13      322.90      429.95     79.53 o
  -6  -3  13     1621.76     1674.13     86.25 o
  -5  -3  13       67.01       87.59     17.66 o
  -4  -3  13      265.26      246.31     23.05 o
  -3  -3  13      487.84      517.47     31.24 o
  -2  -3  13      823.43      812.14     40.54 o
  -1  -3  13       63.80       58.72     11.45 o
   0  -3  13       87.12       73.17     12.37 o
   1  -3  13       26.86       41.12     10.63 o
   2  -3  13       25.05        7.29     17.28 o
   3  -3  13      158.32      158.88     26.03 o
   4  -3  13      722.82      890.62    109.46 o
   5  -3  13      123.56      146.47     54.33 o
   6  -3  13      436.74      398.46     87.41 o
   7  -3  13      242.78      239.39     76.38 o
   8  -3  13      355.06      248.84     88.20 o
 -10  -2  13      110.76      363.02     92.92 o
  -9  -2  13      118.08      155.92     65.36 o
  -8  -2  13      566.71      729.19    107.10 o
  -7  -2  13      134.62      165.57     36.55 o
  -6  -2  13        4.58       10.15     20.40 o
  -5  -2  13       98.46       64.34     20.76 o
  -4  -2  13     1523.16     1623.46     67.85 o
  -3  -2  13      753.60      786.77     40.02 o
  -2  -2  13      569.84      588.70     38.99 o
  -1  -2  13      413.09      418.37     25.91 o
   0  -2  13      644.58      706.67     34.44 o
   1  -2  13     1429.46     1518.25     91.50 o
   2  -2  13      209.67      269.46     47.48 o
   3  -2  13      131.66      133.13     47.34 o
   4  -2  13      779.82      805.57    103.16 o
   5  -2  13       81.30       51.97     46.46 o
   6  -2  13      567.64      673.28    109.46 o
   7  -2  13      836.55      959.92    138.59 o
   8  -2  13      827.64      759.90    137.81 o
 -10  -1  13       49.91      139.38     72.45 o
  -9  -1  13       49.23       27.56     52.76 o
  -8  -1  13      150.13      155.13     61.42 o
  -7  -1  13      273.55      384.62    120.09 o
  -6  -1  13     1191.49     1269.73     91.35 o
  -5  -1  13      482.22      448.45     49.32 o
  -4  -1  13       61.96       51.70     22.21 o
  -3  -1  13      283.12      314.12     24.89 o
  -2  -1  13     1126.86     1165.37     53.51 o
  -1  -1  13     5217.94     5592.62    196.82 o
   0  -1  13     1098.29     1078.87     48.46 o
   1  -1  13      453.62      467.07     33.79 o
   2  -1  13       51.47       29.56     17.92 o
   3  -1  13      236.93      248.43     30.62 o
   4  -1  13      159.99      181.51     32.39 o
   5  -1  13      195.65      204.74     62.21 o
   6  -1  13      188.60      143.32     63.00 o
   7  -1  13       69.48       22.05     59.06 o
   8  -1  13      803.31      601.62    125.99 o
 -10   0  13      289.71      422.87     96.86 o
  -9   0  13       10.64       16.54     48.82 o
  -8   0  13      656.79      778.03    112.21 o
  -7   0  13      146.60      171.60     35.76 o
  -6   0  13       92.22       59.16     26.77 o
  -5   0  13      375.37      370.80     42.83 o
  -4   0  13     1092.42     1078.87     72.11 o
  -3   0  13      552.32      624.64     43.01 o
  -2   0  13      757.95      838.18     48.76 o
  -1   0  13        9.11       -8.85      8.85 o
   0   0  13      398.73      398.24     24.79 o
   1   0  13     5810.41     6230.13    257.52 o
   2   0  13      499.97      540.88     42.70 o
   3   0  13      243.47      336.12     34.28 o
   4   0  13       13.53       -9.43     16.15 o
   5   0  13        4.24       15.06     24.41 o
   6   0  13      502.02      749.67    116.54 o
   7   0  13     1401.41     1507.20    187.42 o
   8   0  13      243.77      239.39     95.28 o
 -10   1  13       51.28       66.93     63.78 o
  -9   1  13       49.83       87.41     55.91 o
  -8   1  13      149.85      168.16     39.11 o
  -7   1  13      265.05      310.23     45.07 o
  -6   1  13     1187.17     1228.67     84.06 o
  -5   1  13      478.36      480.10     48.66 o
  -4   1  13       62.45       71.33     22.09 o
  -3   1  13      284.20      301.29     27.35 o
  -2   1  13     1105.99     1112.90     59.55 o
  -1   1  13     5218.41     5361.19    274.94 o
   0   1  13     1117.69     1067.03     58.54 o
   1   1  13      454.67      421.65     63.77 o
   2   1  13       53.59       51.01     17.36 o
   3   1  13      257.41      279.01     31.82 o
   4   1  13      161.14      121.65     24.37 o
   5   1  13      180.51      210.33     32.90 o
   6   1  13      181.60      125.99     65.36 o
   7   1  13       68.99        4.72     63.00 o
   8   1  13      797.84      719.74    131.51 o
 -10   2  13      114.89      110.24     70.87 o
  -9   2  13      112.99      173.24     66.15 o
  -8   2  13      566.83      659.18     80.71 o
  -7   2  13      130.91      158.96     35.17 o
  -6   2  13        4.21        7.02     19.95 o
  -5   2  13      107.81      106.70     47.64 o
  -4   2  13     1511.74     1542.20     94.94 o
  -3   2  13      770.47      759.52     59.45 o
  -2   2  13      584.18      684.60     55.09 o
  -1   2  13      412.60      429.77     44.84 o
   0   2  13      619.04      536.91     40.22 o
   1   2  13     1425.49     1394.27     75.93 o
   2   2  13      211.97      218.39     29.08 o
   3   2  13      118.98      146.78     24.69 o
   4   2  13      773.53      737.41     53.74 o
   5   2  13       87.85       79.40     29.92 o
   6   2  13      574.15      601.43     58.67 o
   7   2  13      831.17      683.52    125.21 o
   8   2  13      844.76      918.97    148.83 o
  -9   3  13      112.83      140.32     38.31 o
  -8   3  13      132.75      134.70     34.59 o
  -7   3  13      322.14      404.44     50.90 o
  -6   3  13     1612.08     1668.01    187.42 o
  -5   3  13       60.43       84.37     24.74 o
  -4   3  13      260.20      249.29     31.72 o
  -3   3  13      496.29      487.44     68.51 o
  -2   3  13      812.03      774.08     86.62 o
  -1   3  13       74.18       51.56     21.36 o
   0   3  13       99.25      115.50     26.00 o
   1   3  13       30.11       14.20     14.11 o
   2   3  13       26.97       22.61     15.46 o
   3   3  13      167.36      220.14     28.31 o
   4   3  13      712.63      819.02     57.92 o
   5   3  13      124.41      115.21     40.16 o
   6   3  13      429.38      454.97     51.99 o
   7   3  13      240.73      199.23     77.17 o
   8   3  13      345.28      318.92     96.86 o
  -9   4  13      244.17      338.36     63.74 o
  -8   4  13      120.11      110.68     33.77 o
  -7   4  13       48.75       15.62     24.22 o
  -6   4  13       46.50       16.89     29.14 o
  -5   4  13      391.88      323.65     57.48 o
  -4   4  13      930.11      776.44     93.71 o
  -3   4  13     2195.17     2180.49    171.67 o
  -2   4  13      310.06      296.09     48.82 o
  -1   4  13       72.32       10.24     19.69 o
   0   4  13       16.34       -2.36     15.75 o
   1   4  13      848.10      942.38     69.04 o
   2   4  13      790.04      856.57     70.11 o
   3   4  13      105.44       97.69     22.69 o
   4   4  13       74.32       94.57     24.22 o
   5   4  13       56.24       65.44     31.89 o
   6   4  13      468.14      456.75     53.78 o
   7   4  13      208.98      234.90     43.03 o
   8   4  13      380.00      422.08    107.10 o
  -9   5  13       25.00      -55.91     55.91 o
  -8   5  13      242.23      291.55    128.36 o
  -7   5  13      164.24      119.69     45.67 o
  -6   5  13      291.69      407.91     63.78 o
  -5   5  13      360.24      379.56     61.42 o
  -4   5  13      125.02       94.50     33.86 o
  -3   5  13      257.14      298.45     50.40 o
  -2   5  13      801.55      832.35     83.47 o
  -1   5  13      713.19      548.07     71.66 o
   0   5  13      179.06      189.78     37.01 o
   1   5  13      248.68      226.79     42.52 o
   2   5  13      432.75      465.39     58.27 o
   3   5  13      422.47      420.75     75.60 o
   4   5  13     1143.20     1149.36     81.35 o
   5   5  13      671.06      735.50     66.07 o
   6   5  13       69.40       76.77     29.07 o
   7   5  13      169.34      199.34     40.42 o
  -9   6  13      255.60        5.51     72.45 o
  -8   6  13       27.03       24.41     70.87 o
  -7   6  13       46.92       21.26     33.07 o
  -6   6  13       42.04      -14.17     29.14 o
  -5   6  13      269.44      316.56     56.70 o
  -4   6  13      438.97      386.64     63.00 o
  -3   6  13     1614.10     1555.24    129.14 o
  -2   6  13      620.59      576.42     71.66 o
  -1   6  13       34.48       22.84     22.05 o
   0   6  13       28.89       29.14     22.84 o
   1   6  13     1034.08      985.12     91.35 o
   2   6  13      540.45      626.82     70.87 o
   3   6  13      306.87      332.72     39.46 o
   4   6  13        1.66       -1.99     19.05 o
   5   6  13      142.52      123.96     30.86 o
   6   6  13      322.44      290.54     44.86 o
   7   6  13      196.56      196.49     49.61 o
  -8   7  13       54.43       93.71     80.32 o
  -7   7  13      104.84      110.24     71.66 o
  -6   7  13      212.80      183.48     48.04 o
  -5   7  13      117.30       88.98     37.01 o
  -4   7  13      367.30      287.42     51.97 o
  -3   7  13      205.18      159.07     38.59 o
  -2   7  13      466.90      457.52     62.21 o
  -1   7  13      703.21      608.71     74.81 o
   0   7  13       73.25      108.67     31.50 o
   1   7  13      794.89      709.50     80.32 o
   2   7  13      531.65      544.14     64.57 o
   3   7  13       50.57       90.56     30.71 o
   4   7  13      466.92      444.22     49.71 o
   5   7  13      635.20      670.42     64.31 o
   6   7  13       16.65       14.79     24.85 o
   7   7  13       20.80       -3.12     50.40 o
  -8   8  13       13.05       18.11     73.23 o
  -7   8  13      187.90      278.76    100.01 o
  -6   8  13      126.51       99.16     61.82 o
  -5   8  13       59.45       53.77     27.97 o
  -4   8  13     1094.76     1158.36    108.67 o
  -3   8  13      782.96      709.50     84.26 o
  -2   8  13      670.71      554.37     71.66 o
  -1   8  13       48.97       96.07     31.50 o
   0   8  13      129.84      178.75     39.37 o
   1   8  13      139.32      117.33     32.29 o
   2   8  13       31.77       48.04     26.77 o
   3   8  13        5.80       20.47     23.62 o
   4   8  13       50.06       56.70     30.71 o
   5   8  13      108.80       50.40     32.29 o
   6   8  13      431.94      472.82     72.05 o
  -7   9  13      201.16      274.04     99.22 o
  -6   9  13      395.44      313.41    100.01 o
  -5   9  13      163.17      138.75     37.40 o
  -4   9  13       18.90       28.80     27.40 o
  -3   9  13      282.71      264.88     43.38 o
  -2   9  13      270.33      333.10     52.76 o
  -1   9  13      240.31      184.27     42.52 o
   0   9  13       78.55      143.32     37.01 o
   1   9  13      171.41      157.49     39.37 o
   2   9  13       13.62        3.15     22.05 o
   3   9  13       30.95        3.94     25.99 o
   4   9  13      821.21      817.39     94.50 o
   5   9  13      662.90      655.17     85.83 o
   6   9  13       52.28       14.17     33.86 o
  -7  10  13       79.05      -11.81     69.30 o
  -6  10  13       34.27        7.87     69.30 o
  -5  10  13       64.50       21.45     31.89 o
  -4  10  13      959.59      902.89    198.83 o
  -3  10  13      760.32      746.91    111.43 o
  -2  10  13      253.94      278.40     43.36 o
  -1  10  13       50.57      114.97     34.65 o
   0  10  13      328.52      343.33     56.70 o
   1  10  13       19.91       -6.30     22.84 o
   2  10  13       68.81      129.14     37.80 o
   3  10  13       60.82        5.51     27.56 o
   4  10  13       51.44       30.71     29.92 o
   5  10  13       21.08       26.77     32.29 o
  -6  11  13      150.30       -3.15     68.51 o
  -5  11  13       97.02      196.08     86.62 o
  -4  11  13      130.54      114.62     35.78 o
  -3  11  13       94.81       71.97     32.30 o
  -2  11  13      263.49      278.35     44.42 o
  -1  11  13      313.58      303.17     54.33 o
   0  11  13      368.25      422.08     63.78 o
   1  11  13       13.40       16.54     24.41 o
   2  11  13       52.13       14.17     28.35 o
   3  11  13        1.29      -21.26     25.20 o
   4  11  13      424.60      354.36     65.36 o
  -5  12  13      129.51      111.82     75.60 o
  -4  12  13      199.14      143.32     79.53 o
  -3  12  13       52.75       72.03     32.30 o
  -2  12  13        4.38        0.79     25.99 o
  -1  12  13       45.55       26.77     29.14 o
   0  12  13       51.47       69.30     34.65 o
   1  12  13      123.08      133.08     41.74 o
   2  12  13      242.70      189.78     49.61 o
   3  12  13      108.61       66.15     37.01 o
  -3  13  13       58.79       40.16     35.44 o
  -2  13  13      155.67      153.56     45.67 o
  -1  13  13      368.19      291.36     59.85 o
   0  13  13      157.97      147.26     45.67 o
   1  13  13       17.35       30.71     33.07 o
   2  13  13       87.00       88.98     41.74 o
  -3 -13  14       45.62      -55.12    101.58 o
  -2 -13  14        2.72       10.32     21.26 o
  -1 -13  14      432.39      432.04     45.17 o
   0 -13  14       61.60       72.53     22.14 o
  -4 -12  14      123.91      135.25     29.74 o
  -3 -12  14      249.82      289.10     72.97 o
  -2 -12  14       97.22       96.55     23.80 o
  -1 -12  14      128.59      129.65     25.54 o
   0 -12  14      115.21      126.34     22.86 o
   1 -12  14       27.97       58.04     20.87 o
   2 -12  14       77.07       83.02     52.37 o
  -6 -11  14      410.38      291.36     63.00 o
  -5 -11  14      148.92      201.11     72.64 o
  -4 -11  14      284.34      292.23     41.04 o
  -3 -11  14       11.89       -0.51     18.14 o
  -2 -11  14       49.58       26.46     17.82 o
  -1 -11  14       67.87       88.07     21.12 o
   0 -11  14      367.22      465.71     93.71 o
   1 -11  14       96.41       81.09     19.47 o
   2 -11  14       22.36       20.33     16.92 o
   3 -11  14        4.02        1.93     25.59 o
   4 -11  14      190.63       96.07     45.67 o
  -6 -10  14       77.71       50.15     52.21 o
  -5 -10  14       31.43       27.01     23.47 o
  -4 -10  14      301.82      340.38     51.46 o
  -3 -10  14      358.05      386.99     60.77 o
  -2 -10  14      103.71      112.22     32.58 o
  -1 -10  14       21.34       29.45     15.57 o
   0 -10  14       46.73       74.31     31.89 o
   1 -10  14       32.71       71.85     27.17 o
   2 -10  14      772.70      751.58    140.17 o
   3 -10  14      347.11      334.15     70.08 o
   4 -10  14      423.52      307.59     40.02 o
  -7  -9  14        2.95      -20.51     26.15 o
  -6  -9  14     1299.06     1094.56    101.71 o
  -5  -9  14      443.34      556.58     49.70 o
  -4  -9  14      684.34      655.99    182.46 o
  -3  -9  14        9.90       13.48     20.63 o
  -2  -9  14       25.73       13.73     14.19 o
  -1  -9  14       18.72       13.79     13.61 o
   0  -9  14       68.79      121.20     19.97 o
   1  -9  14       49.17       67.81     17.02 o
   2  -9  14      142.34      144.18     23.42 o
   3  -9  14       40.27       12.07     18.49 o
   4  -9  14      554.43      460.93     46.15 o
   5  -9  14      651.51      477.99     85.05 o
  -8  -8  14      152.29      127.74     43.38 o
  -7  -8  14      155.32      189.32     46.88 o
  -6  -8  14      224.30      218.53     35.35 o
  -5  -8  14       29.67       28.84     22.38 o
  -4  -8  14      213.33      223.77     57.32 o
  -3  -8  14      761.26      742.88     85.45 o
  -2  -8  14        5.44        6.94     13.02 o
  -1  -8  14       38.64       42.60     14.91 o
   0  -8  14       99.93       99.27     17.56 o
   1  -8  14      126.11      148.92     36.03 o
   2  -8  14      294.08      303.25     31.58 o
   3  -8  14      531.78      470.22     73.23 o
   4  -8  14      184.84       81.11     41.74 o
   5  -8  14       23.37      -17.32     35.44 o
   6  -8  14        3.50       40.95     49.61 o
  -8  -7  14        0.18        2.44     34.66 o
  -7  -7  14       77.20       92.61     30.86 o
  -6  -7  14      849.22      936.94    158.66 o
  -5  -7  14      447.66      427.97     63.94 o
  -4  -7  14      451.09      491.10     72.14 o
  -3  -7  14       32.69       31.90     15.52 o
  -2  -7  14       11.38        5.32     11.42 o
  -1  -7  14       84.44      121.85     16.95 o
   0  -7  14       33.81       44.71     12.32 o
   1  -7  14      595.17      633.27     77.62 o
   2  -7  14       13.03       17.06     22.44 o
   3  -7  14       46.64       48.71     19.47 o
   4  -7  14      309.15      307.11     59.85 o
   5  -7  14      470.18      496.89     87.41 o
   6  -7  14       72.04       93.71     51.97 o
  -8  -6  14      192.80      215.73     48.16 o
  -7  -6  14      107.42      119.19     29.98 o
  -6  -6  14      375.08      384.25     82.40 o
  -5  -6  14        9.31        9.46     18.17 o
  -4  -6  14      587.81      732.30     48.30 o
  -3  -6  14      819.93      772.19     42.83 o
  -2  -6  14      397.46      460.12     31.76 o
  -1  -6  14      252.27      256.98     22.43 o
   0  -6  14       98.80      101.60     14.95 o
   1  -6  14      140.00      152.46     17.30 o
   2  -6  14     1091.93     1020.61     60.52 o
   3  -6  14      328.25      367.91     53.15 o
   4  -6  14       48.75       41.74     35.44 o
   5  -6  14       59.86       22.84     42.52 o
   6  -6  14       68.93        5.51     45.67 o
   7  -6  14      237.40      165.37     73.23 o
  -9  -5  14        3.91      -11.02     46.46 o
  -8  -5  14       83.89       57.35     57.48 o
  -7  -5  14      123.28      137.57     39.67 o
  -6  -5  14      382.95      390.91     40.62 o
  -5  -5  14      453.75      518.81     37.68 o
  -4  -5  14      172.84      200.42     22.61 o
  -3  -5  14       16.03       25.36     11.88 o
  -2  -5  14      209.80      230.99     21.16 o
  -1  -5  14      704.24      736.26     38.76 o
   0  -5  14      567.75      612.13     37.93 o
   1  -5  14      943.82     1014.48     86.15 o
   2  -5  14      147.33      151.52     29.59 o
   3  -5  14      333.44      310.26     59.85 o
   4  -5  14      622.59      603.98     88.98 o
   5  -5  14      430.60      530.75     89.77 o
   6  -5  14      257.61      237.03     71.66 o
   7  -5  14       17.82       33.86     60.63 o
  -9  -4  14        5.32      -31.50     49.61 o
  -8  -4  14      616.28      576.42     96.07 o
  -7  -4  14      213.86      224.99     90.95 o
  -6  -4  14       81.66      110.38     25.98 o
  -5  -4  14      132.08      111.67     19.78 o
  -4  -4  14      305.57      385.38     29.28 o
  -3  -4  14      585.15      539.79     38.30 o
  -2  -4  14     1100.54     1147.10     62.51 o
  -1  -4  14      194.97      220.18     21.48 o
   0  -4  14      162.56      184.64     17.83 o
   1  -4  14       54.51       40.15     12.05 o
   2  -4  14     2772.96     2778.73    110.12 o
   3  -4  14      112.57       51.49     32.39 o
   4  -4  14      317.47      386.64     70.87 o
   5  -4  14      363.53      369.32     77.17 o
   6  -4  14      200.46      179.54     66.93 o
   7  -4  14      251.33      307.11     84.26 o
  -9  -3  14       17.62       -7.09     51.97 o
  -8  -3  14      205.96      145.68     60.63 o
  -7  -3  14      590.36      655.96     99.22 o
  -6  -3  14      558.70      593.98     48.01 o
  -5  -3  14      520.51      564.47     46.99 o
  -4  -3  14      359.84      445.10     30.21 o
  -3  -3  14      686.71      721.38     38.69 o
  -2  -3  14      385.86      405.31     28.19 o
  -1  -3  14      722.53      779.57     39.96 o
   0  -3  14       21.79       25.17     10.20 o
   1  -3  14       86.60       90.45     22.96 o
   2  -3  14     2231.35     2251.17     89.68 o
   3  -3  14      176.99      169.85     54.73 o
   4  -3  14      495.00      607.13     89.77 o
   5  -3  14      788.59      649.66    110.24 o
   7  -3  14      207.04      226.00     79.53 o
  -9  -2  14        8.59      -37.01     48.82 o
  -8  -2  14      418.94      440.19     86.62 o
  -7  -2  14       90.03      109.42     33.95 o
  -6  -2  14       99.19      109.06     30.63 o
  -5  -2  14       75.34       59.94     25.64 o
  -4  -2  14      252.12      227.09     37.19 o
  -3  -2  14     5225.27     5550.99    197.66 o
  -2  -2  14      754.17      817.34     52.74 o
  -1  -2  14      284.07      326.77     41.25 o
   0  -2  14      720.36      851.82     41.82 o
   1  -2  14      276.62      340.74     58.19 o
   2  -2  14      295.18      331.58     29.78 o
   3  -2  14       13.72       47.79     19.79 o
   4  -2  14      369.07      358.30     74.81 o
   5  -2  14      242.95      161.43     63.00 o
   6  -2  14      533.28      693.76    111.82 o
   7  -2  14      711.45      507.91    110.24 o
  -9  -1  14       34.49       51.19     52.76 o
  -8  -1  14       12.76      -10.76     23.62 o
  -7  -1  14      238.80      319.14     46.29 o
  -6  -1  14      621.62      755.58     68.49 o
  -5  -1  14       88.75       78.12     26.41 o
  -4  -1  14      275.47      287.32     30.98 o
  -3  -1  14     1417.76     1439.48     75.73 o
  -2  -1  14      803.28      854.11     65.16 o
  -1  -1  14     1755.35     1916.56     76.96 o
   0  -1  14       77.52       95.59     18.19 o
   1  -1  14       78.51       79.71     20.17 o
   2  -1  14     1385.35     1523.57    113.26 o
   3  -1  14      144.63      101.42     28.92 o
   4  -1  14      882.36      996.60     74.91 o
   5  -1  14     1098.03     1038.66    140.96 o
   7  -1  14      205.33      144.11     75.60 o
  -9   0  14        1.74      -46.46     47.25 o
  -8   0  14       22.21       31.79     27.60 o
  -7   0  14      105.21       59.41     27.77 o
  -6   0  14      107.34       54.74     25.53 o
  -5   0  14        8.44        5.93     19.76 o
  -4   0  14      137.22      163.24     29.04 o
  -3   0  14    13830.47    14333.62    560.64 o
  -2   0  14     1061.76     1039.85     57.83 o
  -1   0  14     1105.04     1132.03    103.95 o
   0   0  14       27.07       39.87     16.64 o
   1   0  14        6.29       17.55     14.66 o
   2   0  14        5.40       -4.52     16.08 o
   3   0  14      554.25      625.95     50.56 o
   4   0  14      385.94      433.57     42.84 o
   5   0  14        2.48      -40.95     40.95 o
   6   0  14      703.74      670.13    114.18 o
   7   0  14      938.56      896.92    141.74 o
   8   0  14       28.28       82.68     74.81 o
  -9   1  14       30.18       24.41     52.76 o
  -8   1  14       12.76       18.71     27.81 o
  -7   1  14      250.47      334.73     47.08 o
  -6   1  14      619.82      706.88     66.81 o
  -5   1  14       94.16       45.05     50.00 o
  -4   1  14      283.66      309.06     36.95 o
  -3   1  14     1425.84     1562.62    113.47 o
  -2   1  14      784.40      823.90     68.38 o
  -1   1  14     1739.27     1916.02    192.14 o
   0   1  14       71.03       47.77     16.31 o
   1   1  14       77.38      101.37     37.63 o
   2   1  14     1365.10     1461.57     79.89 o
   3   1  14      149.49      134.50     25.36 o
   4   1  14      886.94      940.19     95.97 o
   5   1  14     1098.64     1266.82     86.94 o
   6   1  14     1340.26     1425.31    174.82 o
   7   1  14      207.17      209.47     80.32 o
  -9   2  14        8.24       38.56     41.74 o
  -8   2  14      411.23      525.09     60.14 o
  -7   2  14       79.53       43.78     25.73 o
  -6   2  14      100.52      132.30     31.12 o
  -5   2  14       74.36       49.90     22.50 o
  -4   2  14      238.19      264.59     51.97 o
  -3   2  14     5210.01     5098.83    381.92 o
  -2   2  14      770.55      828.67    135.05 o
  -1   2  14      296.00      301.03     39.54 o
   0   2  14      722.89      693.75     65.26 o
   1   2  14      294.57      268.17     30.24 o
   2   2  14      308.39      288.85     32.30 o
   3   2  14       11.98       58.39     20.40 o
   4   2  14      373.81      379.53     40.05 o
   5   2  14      245.32      201.27     61.03 o
   6   2  14      525.88      566.58     99.61 o
   7   2  14      710.97      757.54    123.63 o
  -9   3  14       14.59        0.26     28.84 o
  -8   3  14      205.58      311.05     47.41 o
  -7   3  14      608.85      676.44     66.09 o
  -6   3  14      566.70      461.45     74.02 o
  -5   3  14      534.10      507.91     74.81 o
  -4   3  14      357.62      411.84     65.36 o
  -3   3  14      694.19      684.31     83.47 o
  -2   3  14      373.48      374.05     56.70 o
  -1   3  14      707.50      735.34     63.87 o
   0   3  14       20.53      -16.68     16.68 o
   1   3  14       81.98       82.74     56.70 o
   2   3  14     2206.30     2175.56    106.15 o
   3   3  14      173.39      167.38     27.00 o
   4   3  14      489.81      487.16     46.85 o
   5   3  14      787.22      897.15     72.96 o
   6   3  14     1026.65     1180.30     90.32 o
   7   3  14      214.84      284.27     85.83 o
  -9   4  14        6.01       18.90     64.57 o
  -8   4  14      610.05      582.72     85.83 o
  -7   4  14      212.33      214.98     52.76 o
  -6   4  14       80.45       57.48     35.44 o
  -5   4  14      134.40      106.31     37.80 o
  -4   4  14      307.53      347.27     59.06 o
  -3   4  14      589.52      543.35     72.45 o
  -2   4  14     1102.32     1231.59    107.10 o
  -1   4  14      193.15      227.58     42.52 o
   0   4  14      163.66      137.81     35.44 o
   1   4  14       55.78       78.37     23.80 o
   2   4  14     2778.19     2920.87    160.25 o
   3   4  14      129.15      162.11     26.79 o
   4   4  14      327.88      293.08     37.16 o
   5   4  14      366.19      299.50     41.73 o
   6   4  14      199.02      186.62     36.96 o
   7   4  14      252.78      190.81     72.45 o
  -9   5  14        3.50      -60.63     60.63 o
  -8   5  14       83.65       93.71     42.52 o
  -7   5  14      125.96      102.37     43.31 o
  -6   5  14      378.14      468.54     71.66 o
  -5   5  14      455.56      344.12     63.78 o
  -4   5  14      177.70      151.98     41.74 o
  -3   5  14       15.22      -11.02     22.05 o
  -2   5  14      211.63      167.73     40.16 o
  -1   5  14      707.26      629.97     77.96 o
   0   5  14      570.58      422.08     63.00 o
   1   5  14      937.38     1007.17     92.13 o
   2   5  14      141.71      133.87     34.65 o
   3   5  14      326.74      406.33     57.48 o
   4   5  14      607.64      570.80     56.19 o
   5   5  14      438.12      415.53     49.54 o
   6   5  14      250.13      201.15     63.39 o
   7   5  14       17.67        5.27     27.32 o
  -8   6  14      189.93       43.31     72.45 o
  -7   6  14      108.17       39.37     37.01 o
  -6   6  14      382.31      283.49     57.48 o
  -5   6  14        8.80      -10.24     25.20 o
  -4   6  14      567.50      459.88     74.02 o
  -3   6  14      823.80      652.81     82.68 o
  -2   6  14      395.89      461.45     64.57 o
  -1   6  14      252.45      192.14     41.74 o
   0   6  14       99.33       85.83     29.92 o
   1   6  14      145.40      149.62     37.01 o
   2   6  14     1090.08     1231.59    100.01 o
   3   6  14      345.62      381.13     57.48 o
   4   6  14       47.96       77.96     31.50 o
   5   6  14       59.88       11.89     23.02 o
   6   6  14       72.55       55.27     27.80 o
   7   6  14      242.54      240.96     82.68 o
  -8   7  14        0.19        6.30     66.15 o
  -7   7  14       76.08       86.40     36.57 o
  -5   7  14      440.57      416.57     65.36 o
  -4   7  14      468.84      318.92     59.06 o
  -3   7  14       31.53       -5.51     22.84 o
  -2   7  14       11.55       33.86     27.56 o
  -1   7  14       87.49      117.33     32.29 o
   0   7  14       30.94       18.11     22.05 o
   1   7  14      587.13      596.11     74.81 o
   2   7  14       12.87       29.14     25.20 o
   3   7  14       45.86       29.92     25.99 o
   4   7  14      299.96      279.55     52.76 o
   5   7  14      475.30      518.15     73.23 o
   6   7  14       64.30       45.67     34.65 o
  -7   8  14      154.25      237.03     99.22 o
  -6   8  14      225.68      220.08     49.61 o
  -5   8  14       28.99       80.32     36.22 o
  -4   8  14      204.39      219.70     48.04 o
  -3   8  14      759.61      633.12     80.32 o
  -2   8  14        3.90      -11.02     21.26 o
  -1   8  14       43.32       33.86     26.77 o
   0   8  14      100.76       70.87     30.71 o
   1   8  14      131.27       40.16     26.77 o
   2   8  14      299.26      311.05     52.76 o
   3   8  14      530.97      703.99     77.96 o
   4   8  14      192.24      219.70     48.04 o
   5   8  14       23.70       27.56     31.50 o
   6   8  14        4.19       33.86     36.22 o
  -7   9  14        4.11       55.91     75.60 o
  -6   9  14     1300.44     1389.87    192.14 o
  -5   9  14      445.68      464.84    137.02 o
  -4   9  14      685.46      616.69    173.24 o
  -3   9  14        9.30      -14.96     25.20 o
  -2   9  14       27.52       39.37     28.35 o
  -1   9  14       20.28       30.71     25.99 o
   0   9  14       69.15      129.93     36.22 o
   1   9  14       42.67       26.77     26.77 o
   2   9  14      142.05      148.04     40.95 o
   3   9  14       39.11       55.12     31.50 o
   4   9  14      551.34      449.64     70.08 o
   5   9  14      646.84      592.17     81.11 o
  -6  10  14       75.29       92.13     76.38 o
  -5  10  14       30.45       49.56     67.33 o
  -4  10  14      304.52      220.89     44.83 o
  -3  10  14      354.94      414.99     94.50 o
  -2  10  14      107.19       68.90     31.07 o
  -1  10  14       19.01       -7.87     22.84 o
   0  10  14       46.28       94.50     32.29 o
   1  10  14       34.96       -2.36     23.62 o
   2  10  14      773.34      803.21     91.35 o
   3  10  14      343.16      305.54     58.27 o
   4  10  14      434.35      552.01     74.02 o
  -5  11  14      154.58      230.73     96.86 o
  -4  11  14      279.84      225.85     46.33 o
  -3  11  14       12.22       33.28     38.59 o
  -2  11  14       47.50       66.14     27.95 o
  -1  11  14       67.01      102.37     36.22 o
   0  11  14      370.80      404.76     65.36 o
   1  11  14       94.14      153.56     41.74 o
   2  11  14       21.18       -8.66     25.99 o
   3  11  14        4.70       -0.79     27.56 o
   4  11  14      189.24      144.11     46.46 o
  -4  12  14      122.28      164.58     85.05 o
  -3  12  14      245.00      301.17     53.15 o
  -2  12  14      105.26       63.00     34.65 o
  -1  12  14      122.92      112.61     40.95 o
   0  12  14      114.52       64.57     34.65 o
   1  12  14       31.19        8.66     29.14 o
   2  12  14       70.43       83.47     38.59 o
  -2  13  14        3.47        0.00     32.29 o
  -1  13  14      430.53      514.21     76.38 o
   0  13  14       65.54       98.43     41.74 o
  -4 -12  15        1.86      -35.44     92.13 o
  -3 -12  15      193.35      201.47     73.10 o
  -2 -12  15       71.08       69.68     22.90 o
  -1 -12  15      129.76      155.53     28.14 o
   0 -12  15       37.56       60.47     21.07 o
   1 -12  15       29.99       45.31     19.27 o
  -5 -11  15      373.54      415.15     81.33 o
  -4 -11  15      114.74       93.29     27.27 o
  -3 -11  15      122.40      116.95     25.95 o
  -2 -11  15      199.15      211.23     28.75 o
  -1 -11  15       23.86       29.94     17.73 o
   0 -11  15      343.50      390.03     71.27 o
   1 -11  15      181.10      254.46     77.57 o
   2 -11  15      279.74      290.08     49.22 o
   3 -11  15       54.81       60.60     23.07 o
  -6 -10  15      494.92      590.42     95.55 o
  -5 -10  15       32.86       24.33     23.71 o
  -4 -10  15       16.47       12.08     19.87 o
  -3 -10  15      159.34      199.04     29.34 o
  -2 -10  15       52.64       37.54     31.80 o
  -1 -10  15       55.26       85.01     24.51 o
   0 -10  15      270.55      347.31     35.28 o
   1 -10  15       21.14       43.51     16.83 o
   2 -10  15      160.33      146.21     24.90 o
   3 -10  15      574.09      637.67    181.51 o
   4 -10  15      271.58      326.11     68.90 o
  -7  -9  15        9.93       34.87     37.42 o
  -6  -9  15      108.07      120.74     31.25 o
  -5  -9  15      185.98      227.45     65.86 o
  -4  -9  15       30.34       66.97     25.05 o
  -3  -9  15        7.81       14.28     16.52 o
  -2  -9  15       61.32       57.74     17.58 o
  -1  -9  15       42.19       82.67     30.07 o
   0  -9  15      621.35      605.46     56.03 o
   1  -9  15      556.08      572.54     61.03 o
   2  -9  15      338.39      403.97     48.04 o
   3  -9  15       43.73       38.56     20.62 o
   4  -9  15        8.11      -25.59     25.59 o
   5  -9  15      429.45      256.71     67.72 o
  -7  -8  15      428.09      481.52     73.40 o
  -6  -8  15      572.53      648.49    156.01 o
  -5  -8  15       21.71       34.65     22.57 o
  -4  -8  15       35.25       25.36     18.03 o
  -3  -8  15      122.04      189.22     58.71 o
  -2  -8  15       13.35        7.32     13.81 o
  -1  -8  15      143.20      171.36     29.95 o
   0  -8  15       83.93      111.53     19.16 o
   1  -8  15       96.47      132.92     30.77 o
   2  -8  15      189.38      224.99     60.24 o
   3  -8  15      345.03      383.53    107.10 o
   4  -8  15       28.28        3.24     42.52 o
   5  -8  15      224.92      158.28     53.55 o
  -8  -7  15      280.75      260.41     61.82 o
  -7  -7  15       94.61       63.90     38.71 o
  -6  -7  15      247.83      302.02     56.14 o
  -5  -7  15      263.57      314.78     35.98 o
  -4  -7  15       38.79       56.84     20.01 o
  -3  -7  15      254.39      292.96     49.56 o
  -2  -7  15       96.59       75.78     26.53 o
  -1  -7  15      168.42      173.88     19.95 o
   0  -7  15      102.31      124.15     17.54 o
   1  -7  15      441.26      527.68     46.05 o
   2  -7  15      211.47      202.43     49.61 o
   3  -7  15       15.88       -4.08     17.40 o
   4  -7  15       12.09      -19.69     33.07 o
   5  -7  15      545.29      404.76     80.32 o
   6  -7  15      194.71      270.10     71.66 o
  -8  -6  15      324.00      299.57     85.83 o
  -7  -6  15       87.71       97.01     73.23 o
  -6  -6  15      198.92      205.02     46.46 o
  -5  -6  15       64.17       36.96     28.94 o
  -4  -6  15       41.37       56.46     26.48 o
  -3  -6  15      288.35      290.04     26.15 o
  -2  -6  15      921.72     1014.98     51.91 o
  -1  -6  15      852.92      886.18     45.51 o
   0  -6  15       79.47       89.35     14.66 o
   1  -6  15       18.51       36.79     12.30 o
   2  -6  15      466.45      430.19     50.17 o
   3  -6  15      210.70      259.52     35.44 o
   4  -6  15      161.16      107.88     45.67 o
   5  -6  15       59.13       71.66     48.82 o
   6  -6  15      207.03      146.47     65.36 o
  -8  -5  15       53.25       59.06     55.91 o
  -7  -5  15       13.54        8.98     35.44 o
  -6  -5  15      370.36      369.98     52.25 o
  -5  -5  15      524.53      611.05     50.24 o
  -4  -5  15      555.53      631.89     65.45 o
  -3  -5  15     1181.23     1264.16     59.44 o
  -2  -5  15       11.11        3.94     10.90 o
  -1  -5  15       25.60       23.09     18.98 o
   0  -5  15      265.71      359.58     28.61 o
   1  -5  15       70.98       90.88     33.28 o
   2  -5  15      754.50      763.29     50.61 o
   3  -5  15      121.30      127.67     23.37 o
   4  -5  15       91.42       59.85     43.31 o
   5  -5  15      805.36      550.44     99.22 o
   6  -5  15      511.08      370.90     87.41 o
  -9  -4  15      215.69      262.23     77.17 o
  -8  -4  15      221.69      235.45     73.23 o
  -7  -4  15      382.98      325.68     46.98 o
  -6  -4  15      427.19      483.25     55.99 o
  -5  -4  15      230.37      218.26     42.91 o
  -4  -4  15       56.92       61.22     15.06 o
  -3  -4  15      413.47      468.19     30.75 o
  -2  -4  15     1087.25     1102.92     57.40 o
  -1  -4  15       75.51       89.99     27.23 o
   0  -4  15      209.54      216.31     20.19 o
   1  -4  15      224.19      247.21     34.33 o
   2  -4  15     1605.54     1615.14    110.93 o
   3  -4  15      538.17      518.00     41.10 o
   4  -4  15      847.76      941.02    121.27 o
   5  -4  15      220.09      192.14     63.00 o
   6  -4  15       69.59       40.16     55.12 o
   7  -4  15      242.80      128.36     71.66 o
  -9  -3  15        5.40       -6.30     51.19 o
  -8  -3  15       16.59       35.44     48.82 o
  -7  -3  15       18.00       -1.43     23.58 o
  -6  -3  15      363.72      418.51     49.83 o
  -5  -3  15     1801.83     1888.35     94.84 o
  -4  -3  15      362.60      414.15     39.28 o
  -3  -3  15      644.26      727.05     40.37 o
  -2  -3  15      909.69      880.75     44.52 o
  -1  -3  15      280.15      284.28     23.76 o
   0  -3  15      238.29      296.23     23.51 o
   1  -3  15      180.96      183.99     56.07 o
   2  -3  15      756.74      788.54     55.59 o
   3  -3  15      572.16      628.46    135.44 o
   4  -3  15      796.52      732.34    107.88 o
   5  -3  15      573.26      608.71    100.01 o
   6  -3  15      234.44      284.27     81.11 o
   7  -3  15      284.74      270.10     90.56 o
  -9  -2  15      173.76      126.78     68.51 o
  -8  -2  15      129.03      -16.54     42.52 o
  -7  -2  15     1110.07     1080.39     93.76 o
  -6  -2  15      710.97      748.33     70.40 o
  -5  -2  15     2646.16     2733.47    125.70 o
  -4  -2  15        3.99      -14.69     15.87 o
  -3  -2  15     1535.96     1559.52     79.14 o
  -2  -2  15      184.28      210.05     25.88 o
  -1  -2  15      267.94      261.28     21.93 o
   0  -2  15     1522.76     1685.53    104.77 o
   1  -2  15      141.41      164.62     25.74 o
   2  -2  15     1322.70     1479.26     78.87 o
   3  -2  15     1020.67     1066.76     69.43 o
   4  -2  15     1125.22     1385.94    140.17 o
   5  -2  15      424.29      397.67     88.98 o
   6  -2  15       67.33       48.04     59.85 o
   7  -2  15      160.05      133.87     74.02 o
  -9  -1  15       56.12       67.72     59.06 o
  -8  -1  15       21.48       -6.47     26.68 o
  -7  -1  15      123.27       87.63     32.14 o
  -6  -1  15      425.95      437.39     53.45 o
  -5  -1  15     3040.08     3203.77    277.19 o
  -4  -1  15      104.05       83.89     21.06 o
  -3  -1  15     1100.54     1037.46     60.85 o
  -2  -1  15      601.68      530.59     40.48 o
  -1  -1  15       81.70       77.35     27.52 o
   0  -1  15      144.96      164.56     24.51 o
   1  -1  15       98.89       82.20     22.44 o
   2  -1  15     2207.73     2493.01    115.68 o
   3  -1  15      129.53      106.69     26.08 o
   4  -1  15      114.84       93.26     28.13 o
   5  -1  15      590.09      432.32     92.13 o
   6  -1  15      105.78      244.11     79.53 o
   7  -1  15      190.00      313.41     93.71 o
  -9   0  15       33.25       93.71     57.48 o
  -8   0  15        2.85      -21.78     21.78 o
  -7   0  15      743.10      887.20     80.45 o
  -6   0  15      674.57      675.65     74.81 o
  -5   0  15     1080.18     1032.58     78.92 o
  -4   0  15        4.45       -6.11     16.36 o
  -3   0  15     2143.80     2308.87    163.00 o
  -2   0  15      390.23      452.06     51.13 o
  -1   0  15       62.51       23.11     22.68 o
   0   0  15       41.11       10.40     21.76 o
   1   0  15       28.05       18.85     27.48 o
   2   0  15     1216.55     1246.84     72.21 o
   3   0  15     1713.89     1894.37    119.41 o
   4   0  15     1337.66     1344.84     80.51 o
   5   0  15      187.19      207.10     66.15 o
   6   0  15      109.05      109.46     64.57 o
   7   0  15      103.67      125.21     76.38 o
  -9   1  15       57.06       56.53     34.76 o
  -8   1  15       19.20       28.12     29.49 o
  -7   1  15      122.92      105.87     42.92 o
  -6   1  15      415.45      464.77     52.04 o
  -5   1  15     3013.40     3039.61    245.69 o
  -4   1  15       93.39       88.98     37.01 o
  -3   1  15     1122.29     1090.44     77.00 o
  -2   1  15      596.27      529.85     54.36 o
  -1   1  15       88.92      120.85     29.33 o
   0   1  15      160.92      111.55     30.76 o
   1   1  15      108.44      149.43     32.90 o
   2   1  15     2203.09     2275.98    113.51 o
   3   1  15      134.78      135.13     43.91 o
   4   1  15      109.54      100.50     25.55 o
   5   1  15      584.68      608.44     73.63 o
   6   1  15      109.83      169.30     69.30 o
   7   1  15      179.82      308.69     94.50 o
  -9   2  15      180.47      156.05     72.05 o
  -8   2  15      140.76      183.39     40.02 o
  -7   2  15     1107.31     1293.01    120.48 o
  -6   2  15      715.91      662.26     90.56 o
  -4   2  15        4.75       25.20     27.56 o
  -3   2  15     1511.31     1399.32    129.93 o
  -2   2  15      195.79      202.05     34.40 o
  -1   2  15      266.35      234.69     37.99 o
   0   2  15     1490.88     1424.66    102.74 o
   1   2  15      139.95      130.48     31.07 o
   2   2  15     1324.82     1261.97    130.33 o
   3   2  15     1011.66     1132.85     69.44 o
   4   2  15     1147.20     1293.59    121.71 o
   5   2  15      417.91      577.53     57.98 o
   6   2  15       66.75       44.89     60.63 o
   7   2  15      164.13      214.19     82.68 o
  -9   3  15        7.65       54.33     42.52 o
  -8   3  15       13.85       13.39     36.22 o
  -7   3  15       17.92      -24.41     28.35 o
  -6   3  15      355.15      255.14     58.27 o
  -4   3  15      352.19      381.13     63.78 o
  -3   3  15      649.05      636.27     82.68 o
  -2   3  15      903.27      679.58     87.41 o
  -1   3  15      291.93      355.56     55.12 o
   0   3  15      259.06      257.40     39.60 o
   1   3  15      194.48      175.80     52.37 o
   2   3  15      760.79      646.25     64.08 o
   3   3  15      579.87      650.63     52.94 o
   4   3  15      784.91      802.76     61.26 o
   5   3  15      567.61      562.68     59.56 o
   6   3  15      228.92      252.66     43.97 o
   7   3  15      274.38      272.46     92.13 o
  -9   4  15      222.97      152.77     54.33 o
  -8   4  15      227.95      335.46     66.15 o
  -7   4  15      384.86      221.28     56.70 o
  -6   4  15      435.26      355.93     66.15 o
  -5   4  15      237.00      275.61     55.12 o
  -4   4  15       59.71       50.40     32.29 o
  -3   4  15      417.41      354.36     61.42 o
  -2   4  15     1106.54     1239.47    105.52 o
  -1   4  15       63.70       49.61     29.14 o
   0   4  15      198.61      218.91     44.10 o
   1   4  15      222.33      151.42     44.10 o
   2   4  15     1594.64     1638.90    110.27 o
   3   4  15      531.37      518.89     64.97 o
   4   4  15      863.09      973.87    107.33 o
   5   4  15      222.45      241.50     40.34 o
   6   4  15       69.12       83.34     31.24 o
   7   4  15      250.51      158.28     79.53 o
  -8   5  15       54.52       62.21     40.95 o
  -7   5  15       13.53       13.39     31.50 o
  -6   5  15      364.52      322.86     61.42 o
  -5   5  15      525.26      357.51     67.72 o
  -4   5  15      555.63      501.61     74.81 o
  -3   5  15     1167.93     1023.70    108.67 o
  -2   5  15       10.48      -18.90     18.90 o
  -1   5  15       22.80       29.14     25.20 o
   0   5  15      263.15      221.28     46.46 o
   1   5  15       76.03       84.26     30.71 o
   2   5  15      757.97      947.32     85.83 o
   3   5  15      121.51      177.18     41.74 o
   4   5  15       88.51       92.13     33.07 o
   5   5  15      813.54      841.80     92.13 o
   6   5  15      500.89      413.56     53.59 o
  -8   6  15      316.31      274.04    100.80 o
  -7   6  15       86.92       91.35     45.67 o
  -6   6  15      206.42      198.44     52.76 o
  -5   6  15       63.57       63.00     36.22 o
  -4   6  15       40.31       92.92     36.22 o
  -3   6  15      289.81      292.15     54.33 o
  -2   6  15      918.57     1006.38     96.86 o
  -1   6  15      862.27      725.25     88.20 o
   0   6  15       84.53       70.08     30.71 o
   1   6  15       19.08       19.69     24.41 o
   2   6  15      465.35      560.67     70.08 o
   3   6  15      217.15      278.76     51.97 o
   4   6  15      155.96      185.05     44.10 o
   5   6  15       56.24       71.66     34.65 o
   6   6  15      206.48      188.20     47.25 o
  -8   7  15      279.99      259.86    100.01 o
  -7   7  15       94.33       43.18     35.36 o
  -6   7  15      243.36      147.26     46.46 o
  -5   7  15      263.19      230.73     51.19 o
  -4   7  15       45.16       26.77     29.92 o
  -3   7  15      258.29      280.34     52.76 o
  -2   7  15       94.94       61.42     30.71 o
  -1   7  15      160.99      165.37     40.16 o
   0   7  15       99.70      116.54     34.65 o
   1   7  15      430.25      465.39     66.15 o
   2   7  15      208.88      200.02     44.89 o
   3   7  15       14.83       14.17     26.77 o
   4   7  15       11.53       47.25     28.35 o
   5   7  15      544.04      521.30     73.23 o
   6   7  15      204.80      157.49     48.04 o
  -7   8  15      426.14      443.34    120.48 o
  -6   8  15      577.59      484.05    141.35 o
  -5   8  15       20.26       37.80     33.86 o
  -4   8  15       37.00       34.65     32.29 o
  -3   8  15      120.72       82.68     33.86 o
  -2   8  15       11.06       23.62     25.99 o
  -1   8  15      147.66      114.97     36.22 o
   0   8  15       89.32       85.05     33.86 o
   1   8  15       97.85       73.23     31.50 o
   2   8  15      194.76      310.26     54.33 o
   3   8  15      344.31      344.12     58.27 o
   4   8  15       33.96       23.62     29.92 o
   5   8  15      220.10      174.03     46.46 o
  -6   9  15      107.69      103.16     40.32 o
  -5   9  15      185.58      121.43     57.09 o
  -4   9  15       33.42       51.97     34.65 o
  -3   9  15        8.04      -23.62     23.62 o
  -2   9  15       60.22       96.07     34.65 o
  -1   9  15       41.17       29.14     27.56 o
   0   9  15      625.56      553.59     75.60 o
   1   9  15      547.04      607.92     78.75 o
   2   9  15      339.94      298.45     57.48 o
   3   9  15       43.90       48.04     32.29 o
   4   9  15        7.10       21.26     29.14 o
   5   9  15      419.37      467.75     72.45 o
  -6  10  15      496.57      392.94    114.97 o
  -5  10  15       30.43       31.40     32.42 o
  -4  10  15       17.76       17.69     52.76 o
  -3  10  15      164.03      110.87     61.42 o
  -2  10  15       54.37       56.65     31.26 o
  -1  10  15       49.24       33.86     29.92 o
   0  10  15      277.09      263.01     53.55 o
   1  10  15       20.64       21.26     25.20 o
   2  10  15      162.93      109.46     37.80 o
   3  10  15      573.63      668.56     84.26 o
   4  10  15      277.61      326.01     64.57 o
  -5  11  15      374.61      422.08    117.33 o
  -4  11  15      113.36       77.54     41.74 o
  -3  11  15      118.05      146.59     39.30 o
  -2  11  15      201.41      192.14     48.82 o
  -1  11  15       26.23       51.97     33.07 o
   0  11  15      332.89      316.56     60.63 o
   1  11  15      189.31      149.62     44.10 o
   2  11  15      273.93      229.94     51.97 o
   3  11  15       52.52       63.00     37.80 o
  -4  12  15        1.52       20.47     37.01 o
  -3  12  15      194.00      138.59     45.67 o
  -2  12  15       67.11       41.74     35.44 o
  -1  12  15      130.97       88.98     39.37 o
   0  12  15       41.15       79.53     38.59 o
   1  12  15       29.44       -0.79     29.92 o
  -2 -12  16      264.86      268.05     34.92 o
  -1 -12  16       34.09       36.09     21.14 o
   0 -12  16       80.46       94.41     24.18 o
  -4 -11  16       35.41       34.18     22.98 o
  -3 -11  16       87.55      114.03     44.95 o
  -2 -11  16       83.15      114.82     27.50 o
  -1 -11  16       68.57       56.49     23.81 o
   0 -11  16      121.19      177.53     70.87 o
   1 -11  16      460.72      564.13    124.03 o
   2 -11  16      547.77      767.78     70.87 o
  -5 -10  16      168.68      193.13     50.62 o
  -4 -10  16       27.25        7.99     22.49 o
  -3 -10  16       27.64       26.29     24.24 o
  -2 -10  16      181.09      169.29     41.01 o
  -1 -10  16      210.41      243.79     41.28 o
   0 -10  16      265.44      321.53     91.35 o
   1 -10  16      244.42      301.01     78.75 o
   2 -10  16      284.68      340.03    110.24 o
   3 -10  16      461.36      545.12    128.36 o
  -6  -9  16       26.97       30.13     26.05 o
  -5  -9  16       69.02       69.42     26.59 o
  -4  -9  16       16.60       24.95     20.57 o
  -3  -9  16      262.50      265.06     31.83 o
  -2  -9  16       37.84       29.76     17.87 o
  -1  -9  16       44.35       56.46     18.80 o
   0  -9  16      221.28      273.69     86.22 o
   1  -9  16      503.99      399.24     61.42 o
   2  -9  16      255.42      295.23     46.85 o
   3  -9  16      613.44      754.98    149.62 o
   4  -9  16      104.80       60.89     25.93 o
  -7  -8  16      134.74       85.89     63.00 o
  -6  -8  16      266.22      300.27     56.85 o
  -5  -8  16      152.24      170.99     42.72 o
  -4  -8  16       59.63       41.93     20.64 o
  -3  -8  16        7.52       -1.71     15.59 o
  -2  -8  16      186.85      232.82     28.01 o
  -1  -8  16       43.84       62.52     25.87 o
   0  -8  16      223.44      240.68     29.63 o
   1  -8  16       52.73       96.10     27.11 o
   2  -8  16        8.74       -1.79     22.44 o
   3  -8  16      475.02      478.76    103.16 o
   4  -8  16      104.99      138.74     30.41 o
   5  -8  16       32.68       -3.94     42.52 o
  -7  -7  16       45.47      -21.95     33.49 o
  -6  -7  16       20.02       41.87     33.61 o
  -5  -7  16      168.60      228.72     47.25 o
  -4  -7  16      204.59      229.82     29.73 o
  -3  -7  16      474.56      528.15     35.61 o
  -2  -7  16      229.11      223.75     24.78 o
  -1  -7  16       54.93       51.17     14.35 o
   0  -7  16       33.19       39.65     13.48 o
   1  -7  16       49.75       79.96     42.22 o
   2  -7  16      280.04      314.07     48.82 o
   3  -7  16       99.90       99.31     23.45 o
   4  -7  16      100.94       92.25     26.66 o
   5  -7  16       88.35      116.54     52.76 o
  -8  -6  16      138.18      169.84     44.94 o
  -7  -6  16      209.18      211.81     47.97 o
  -6  -6  16      449.76      353.30     54.29 o
  -5  -6  16      602.73      534.52     61.68 o
  -4  -6  16       16.41       23.83     15.85 o
  -3  -6  16       49.77       38.91     14.69 o
  -2  -6  16      376.38      397.79     30.13 o
  -1  -6  16      121.86      175.71     20.39 o
   0  -6  16      365.62      414.21     32.39 o
   1  -6  16      246.34      194.08     44.89 o
   2  -6  16       31.34       24.97     20.10 o
   3  -6  16      420.18      404.00     40.17 o
   4  -6  16      297.65      324.43     70.87 o
   5  -6  16      225.03      177.18     63.00 o
   6  -6  16      105.17      111.82     64.57 o
  -8  -5  16      165.94      181.12     66.15 o
  -7  -5  16      264.55      247.12     46.22 o
  -6  -5  16       14.26       29.94     31.37 o
  -5  -5  16      284.43      289.58     41.62 o
  -4  -5  16      161.22      136.34     27.83 o
  -3  -5  16      200.72      240.26     23.90 o
  -2  -5  16      279.15      300.56     25.85 o
  -1  -5  16       20.72       16.30     12.32 o
   0  -5  16      550.32      604.38     39.67 o
   1  -5  16      292.18      389.18     51.54 o
   2  -5  16     2026.83     2074.50    206.28 o
   3  -5  16      356.03      245.69     59.85 o
   4  -5  16      213.80      179.54     59.85 o
   5  -5  16      191.39      146.47     62.21 o
   6  -5  16      138.53      100.80     65.36 o
  -8  -4  16      112.20       67.72     54.33 o
  -7  -4  16      716.40      712.65    106.31 o
  -6  -4  16      830.54      891.10     64.86 o
  -5  -4  16      869.88      831.08     61.48 o
  -4  -4  16      237.34      224.24     33.03 o
  -3  -4  16      283.51      272.26     32.38 o
  -2  -4  16      444.86      478.83     32.29 o
  -1  -4  16      111.32      172.48     19.79 o
   0  -4  16      211.55      258.86     22.79 o
   1  -4  16      500.78      622.55     49.71 o
   2  -4  16      273.84      330.40     74.42 o
   3  -4  16      503.55      511.61     67.06 o
   4  -4  16      114.98       90.56     52.76 o
   5  -4  16      482.06      544.92     96.86 o
   6  -4  16        4.05       21.26     56.70 o
  -9  -3  16      338.74      351.21     83.47 o
  -8  -3  16      455.88      293.72     78.75 o
  -7  -3  16      967.30      976.80     87.08 o
  -6  -3  16       23.90       20.66     21.44 o
  -5  -3  16      248.08      281.58     35.68 o
  -4  -3  16      201.51      149.31     43.88 o
  -3  -3  16      208.16      131.84     35.37 o
  -2  -3  16       93.91       62.67     25.69 o
  -1  -3  16      121.55      111.87     20.44 o
   0  -3  16      509.83      538.19     43.51 o
   1  -3  16      360.91      396.58     39.52 o
   2  -3  16     1993.70     1928.25    107.59 o
   3  -3  16     1070.82     1041.36    273.25 o
   4  -3  16       81.96      100.80     53.55 o
   5  -3  16      133.72      152.77     62.21 o
   6  -3  16        7.91       38.59     59.06 o
  -9  -2  16      251.60      205.53     74.02 o
  -8  -2  16      111.22      133.87     59.06 o
  -7  -2  16     1633.58     1855.47    117.48 o
  -6  -2  16      928.25      944.54     81.83 o
  -5  -2  16      452.18      474.13     42.28 o
  -4  -2  16      949.07     1064.41     65.88 o
  -3  -2  16      225.75      244.23     30.11 o
  -2  -2  16      606.25      585.99     63.01 o
  -1  -2  16        6.45       -7.75     23.49 o
   0  -2  16      429.91      523.21     52.79 o
   1  -2  16      233.79      251.25     32.77 o
   2  -2  16      155.68      171.75     29.80 o
   3  -2  16      946.18     1118.84    117.27 o
   4  -2  16       48.41       77.96     50.40 o
   5  -2  16      339.54      283.49     80.32 o
   6  -2  16      142.91       74.02     66.93 o
   7  -2  16       46.30       69.30     72.45 o
  -9  -1  16      177.63      226.00     77.17 o
  -8  -1  16      209.26      187.08     87.01 o
  -7  -1  16      861.21      984.10     85.00 o
  -6  -1  16       20.90        3.43     24.98 o
  -5  -1  16      608.83      588.48     60.11 o
  -4  -1  16       60.98       48.06     20.27 o
  -3  -1  16       56.18      134.52     32.53 o
  -2  -1  16      731.65      785.82     94.10 o
  -1  -1  16       60.44       43.31     30.71 o
   0  -1  16       91.74       69.24     27.54 o
   1  -1  16      730.00      847.62     73.80 o
   2  -1  16     1131.24     1216.33     71.92 o
   3  -1  16     1124.56     1153.45     73.59 o
   4  -1  16       49.38       70.24     40.35 o
   5  -1  16       74.88      151.98     63.78 o
   6  -1  16       29.78       52.76     63.00 o
   7  -1  16      491.35      492.16    118.12 o
  -9   0  16       66.68      151.19     70.08 o
  -8   0  16        3.08       16.70     28.99 o
  -7   0  16     1187.83     1206.94    138.99 o
  -6   0  16      672.89      674.62     76.38 o
  -5   0  16      116.76      122.06     44.89 o
  -4   0  16       55.07      115.41     49.61 o
  -3   0  16       88.39       90.03     30.04 o
  -2   0  16      890.31     1019.96     84.19 o
  -1   0  16       96.71      105.07     48.82 o
   0   0  16     1737.32     1938.61    120.07 o
   1   0  16       13.92       21.51     25.12 o
   2   0  16      174.18      214.45     31.22 o
   3   0  16     2002.06     2227.38    130.39 o
   4   0  16        3.38       25.38     23.84 o
   5   0  16      351.21      292.15     76.38 o
   6   0  16      198.15      232.30     81.11 o
   7   0  16      137.18      138.59     81.90 o
  -9   1  16      169.93      153.56     50.40 o
  -8   1  16      203.23      129.14     46.46 o
  -7   1  16      874.57      787.46    109.46 o
  -6   1  16       21.15       14.17     31.50 o
  -5   1  16      596.20      692.18     88.20 o
  -4   1  16       69.24       42.52     32.29 o
  -3   1  16       62.20       76.75     26.23 o
  -2   1  16      726.94      750.28     68.07 o
  -1   1  16       61.56       49.77     26.21 o
   0   1  16       91.78      112.99     31.81 o
   1   1  16      718.96      789.27     82.29 o
   2   1  16     1141.25     1132.99     88.70 o
   3   1  16     1104.23     1268.75     75.25 o
   4   1  16       50.27       46.64     25.19 o
   5   1  16       76.26        7.09     51.19 o
   6   1  16       36.18      -50.40     50.40 o
   7   1  16      491.62      774.08    132.29 o
  -9   2  16      254.64      245.69     63.78 o
  -8   2  16      106.08       40.16     38.59 o
  -7   2  16     1606.53     1591.46    155.13 o
  -5   2  16      468.78      377.19     66.93 o
  -4   2  16      934.02      918.97    110.24 o
  -3   2  16      232.75      193.72     44.10 o
  -2   2  16      608.71      689.82     62.49 o
  -1   2  16        5.36       38.32     23.25 o
   0   2  16      433.36      531.24     57.69 o
   1   2  16      242.74      321.82     45.85 o
   2   2  16      153.00      182.07     36.97 o
   3   2  16      947.10     1003.09     82.99 o
   4   2  16       59.03       87.41     27.74 o
   5   2  16      331.77      369.95     64.57 o
   6   2  16      134.46      120.48     74.02 o
   7   2  16       46.19       58.27     70.87 o
  -9   3  16      330.38      263.80     64.57 o
  -8   3  16      452.62      448.85     75.60 o
  -7   3  16      979.78      876.45    113.39 o
  -6   3  16       24.35      -22.05     28.35 o
  -5   3  16      250.48      244.90     54.33 o
  -4   3  16      223.18      177.97     46.46 o
  -3   3  16      208.08      177.18     43.31 o
  -2   3  16       85.67       81.11     34.65 o
  -1   3  16      122.69       86.64     27.54 o
   0   3  16      497.99      419.50     53.03 o
   1   3  16      353.09      345.27     47.69 o
   2   3  16     2002.09     1830.06    207.89 o
   3   3  16     1054.09      906.37    147.26 o
   4   3  16       84.76       58.09     28.49 o
   5   3  16      136.01      147.09     35.53 o
   6   3  16        8.41       33.01     28.95 o
  -8   4  16      110.72       70.08     43.31 o
  -5   4  16      861.95      722.89     94.50 o
  -4   4  16      230.07      245.69     52.76 o
  -3   4  16      291.10      200.80     48.04 o
  -2   4  16      446.90      326.01     59.85 o
  -1   4  16      121.61      140.96     40.16 o
   0   4  16      220.84      240.18     50.40 o
   1   4  16      499.25      598.89     61.76 o
   2   4  16      272.52      217.16     47.64 o
   3   4  16      509.45      520.65    118.91 o
   4   4  16      107.20      101.31     33.24 o
   5   4  16      486.26      521.30     74.02 o
   6   4  16        5.27      -26.77     29.14 o
  -8   5  16      174.07      174.03     53.55 o
  -7   5  16      265.69      208.68     55.91 o
  -6   5  16       13.92       63.00     37.01 o
  -5   5  16      292.22      263.01     54.33 o
  -4   5  16      169.04      133.87     42.52 o
  -3   5  16      189.00      214.98     48.82 o
  -2   5  16      282.74      254.35     50.40 o
  -1   5  16       21.32       13.39     25.99 o
   0   5  16      534.22      461.45     70.08 o
   1   5  16      297.48      383.49     58.27 o
   2   5  16     2027.96     2252.93    173.24 o
   3   5  16      357.14      333.10     58.27 o
   4   5  16      212.71      125.21     40.16 o
   5   5  16      193.71      223.64     49.61 o
   6   5  16      138.14      149.62     46.46 o
  -8   6  16      140.18      153.56     53.55 o
  -7   6  16      201.69       77.17     42.52 o
  -6   6  16      454.09      479.57     74.81 o
  -5   6  16      599.46      520.51     78.75 o
  -4   6  16       18.28       29.92     29.14 o
  -3   6  16       47.01       53.55     32.29 o
  -2   6  16      376.05      267.74     54.33 o
  -1   6  16      116.49       61.42     32.29 o
   0   6  16      377.96      310.26     57.48 o
   1   6  16      236.31      131.51     41.74 o
   2   6  16       32.36       -7.09     22.84 o
   3   6  16      423.83      440.98     66.93 o
   4   6  16      298.44      359.08     61.42 o
   5   6  16      225.24      248.84     53.55 o
   6   6  16      105.07       33.86     37.01 o
  -7   7  16       46.74       39.37     40.16 o
  -6   7  16       19.83       77.17     40.16 o
  -5   7  16      159.85       62.21     36.22 o
  -4   7  16      199.89      166.15     46.46 o
  -3   7  16      472.97      356.72     63.00 o
  -2   7  16      233.53      262.23     50.40 o
  -1   7  16       54.49       55.91     30.71 o
   0   7  16       32.66       23.62     25.99 o
   1   7  16       56.35       40.95     29.92 o
   2   7  16      276.90      291.36     54.33 o
   3   7  16       97.33       74.02     36.22 o
   4   7  16      101.07      106.31     38.59 o
   5   7  16       84.84       35.44     36.22 o
  -7   8  16      133.84      149.62     92.13 o
  -6   8  16      275.03      253.56     57.48 o
  -5   8  16      158.41       81.11     40.16 o
  -4   8  16       56.42      135.44     41.74 o
  -3   8  16        6.50       -9.45     25.99 o
  -2   8  16      186.89      165.37     44.89 o
  -1   8  16       38.90        5.51     25.99 o
   0   8  16      224.64      239.39     48.82 o
   1   8  16       49.89       80.32     33.86 o
   2   8  16        9.28       -6.30     25.20 o
   3   8  16      473.52      450.43     70.08 o
   4   8  16      106.58       76.38     39.37 o
   5   8  16       34.13       56.70     37.80 o
  -6   9  16       27.34       55.11     36.19 o
  -5   9  16       67.93       57.77     33.43 o
  -4   9  16       18.69       13.39     33.07 o
  -3   9  16      267.72      145.68     43.31 o
  -2   9  16       39.15       55.12     33.07 o
  -1   9  16       44.27        3.15     25.99 o
   0   9  16      226.08      175.60     45.67 o
   1   9  16      505.36      458.30     67.72 o
   2   9  16      249.97      333.88     59.85 o
   3   9  16      611.04      595.32     86.62 o
   4   9  16      107.71        1.57     33.07 o
  -5  10  16      167.11      106.18     39.90 o
  -4  10  16       26.24       46.30     31.46 o
  -3  10  16       26.28       48.17     31.06 o
  -2  10  16      170.12      128.90     39.70 o
  -1  10  16      213.76      126.78     41.74 o
   0  10  16      264.00      337.03     59.85 o
   1  10  16      246.22      339.40     59.85 o
   2  10  16      287.72      362.23     61.42 o
   3  10  16      464.97      461.45     74.02 o
  -4  11  16       32.09       31.22     31.91 o
  -3  11  16       90.66      142.76     61.03 o
  -2  11  16       90.31       61.42     36.22 o
  -1  11  16       69.13       36.22     33.86 o
   0  11  16      123.11       96.07     38.59 o
   1  11  16      458.09      556.74     79.53 o
   2  11  16      546.22      524.45     82.68 o
  -2  12  16      251.10      134.66     45.67 o
  -1  12  16       36.40       -8.66     31.50 o
   0  12  16       79.62      117.33     43.31 o
  -3 -11  17       85.72       68.68     24.78 o
  -2 -11  17      121.37      134.09     27.46 o
  -1 -11  17      282.12      362.14     37.27 o
   0 -11  17      157.65      160.71     27.77 o
   1 -11  17      147.82      154.34     42.52 o
  -5 -10  17      116.08      153.19     44.71 o
  -4 -10  17       72.11       58.72     24.80 o
  -3 -10  17       70.76       56.76     22.19 o
  -2 -10  17       35.53       26.36     19.45 o
  -1 -10  17      585.87      673.92     52.48 o
   0 -10  17      997.79     1087.03    126.39 o
   1 -10  17      803.77     1111.11     96.07 o
   2 -10  17       26.45       23.30     17.72 o
  -6  -9  17       12.83       29.14     41.74 o
  -5  -9  17       89.07       96.78     43.64 o
  -4  -9  17       15.86        5.17     20.01 o
  -3  -9  17      170.49      161.07     30.54 o
  -2  -9  17      224.64      248.04     37.68 o
  -1  -9  17      207.74      267.83     44.01 o
   0  -9  17      107.62      189.27     26.03 o
   1  -9  17      270.44      301.48     77.17 o
   2  -9  17      144.14      186.41     61.42 o
   3  -9  17       42.03       64.27     30.32 o
  -6  -8  17      273.87      194.35     48.82 o
  -5  -8  17      143.94      126.62     40.12 o
  -4  -8  17       80.40       81.16     23.67 o
  -3  -8  17      142.69      144.39     26.03 o
  -2  -8  17       30.30       15.75     17.09 o
  -1  -8  17      202.67      205.40     26.11 o
   0  -8  17      362.36      335.34     68.12 o
   1  -8  17      253.17      304.80     67.18 o
   2  -8  17      141.79      176.60     78.35 o
   3  -8  17      136.74       97.50     44.10 o
   4  -8  17      105.95       88.98     48.04 o
  -7  -7  17      123.82       78.98     41.92 o
  -6  -7  17      111.16       81.28     38.02 o
  -5  -7  17       63.75       53.31     32.62 o
  -4  -7  17      129.19      172.06     58.67 o
  -3  -7  17       13.11       22.68     15.14 o
  -2  -7  17      510.43      554.39     37.44 o
  -1  -7  17       12.79        3.81     13.85 o
   0  -7  17        5.32        0.72     18.76 o
   1  -7  17      105.18      162.53     36.64 o
   2  -7  17      326.85      380.83     85.83 o
   3  -7  17      212.17      147.26     51.19 o
   4  -7  17      191.43      158.28     56.70 o
   5  -7  17       40.30      107.10     54.33 o
  -7  -6  17       40.51       72.34     39.67 o
  -6  -6  17      447.99      425.23     91.35 o
  -5  -6  17      264.15      237.31     45.19 o
  -4  -6  17      306.23      322.41     39.18 o
  -3  -6  17      112.40       95.38     20.43 o
  -2  -6  17      269.79      316.56     27.59 o
  -1  -6  17       46.36       42.68     15.13 o
   0  -6  17      447.75      488.89     33.27 o
   1  -6  17      210.71      246.94     56.16 o
   2  -6  17      298.23      255.12     88.20 o
   3  -6  17       46.50       50.40     40.16 o
   4  -6  17      164.55      160.64     58.27 o
   5  -6  17       62.70      -22.05     45.67 o
  -8  -5  17      402.61      416.57     87.41 o
  -7  -5  17      178.84      213.16     63.39 o
  -6  -5  17       26.46       12.02     31.38 o
  -5  -5  17       30.33       17.59     22.53 o
  -4  -5  17       68.56       58.68     23.63 o
  -3  -5  17        3.40        7.08     27.78 o
  -2  -5  17     1066.82     1093.65     67.86 o
  -1  -5  17      305.94      315.11     27.53 o
   0  -5  17        6.19       11.71     12.37 o
   1  -5  17       76.08       45.86     25.20 o
   2  -5  17     1119.21     1166.18    192.14 o
   3  -5  17     1315.27     1205.61    133.87 o
   4  -5  17       40.94       43.31     46.46 o
   5  -5  17      234.67      268.52     75.60 o
  -8  -4  17      135.43      222.06     70.87 o
  -7  -4  17      294.20      466.97     83.47 o
  -6  -4  17       92.87       80.94     27.11 o
  -5  -4  17      151.21      201.68     33.19 o
  -4  -4  17       45.41       29.86     22.16 o
  -3  -4  17       55.35      107.46     25.63 o
  -2  -4  17      558.58      544.64     45.95 o
  -1  -4  17      326.59      352.21     35.69 o
   0  -4  17      628.62      616.66     50.47 o
   1  -4  17      621.11      638.23     84.91 o
   2  -4  17      232.91      225.62     53.15 o
   3  -4  17       30.44       54.26     36.25 o
   4  -4  17      121.37      183.48     59.06 o
   5  -4  17       29.46       34.65     53.55 o
   6  -4  17       70.39       93.71     68.51 o
  -8  -3  17      473.38      408.69     85.83 o
  -7  -3  17      387.00      396.63     55.65 o
  -6  -3  17       50.40       58.67     31.18 o
  -5  -3  17      187.15      179.87     30.56 o
  -4  -3  17        5.88       15.57     20.17 o
  -3  -3  17        7.54       -9.82     25.62 o
  -2  -3  17      671.18      738.39    200.02 o
  -1  -3  17      499.25      544.24     83.86 o
   0  -3  17       79.95       79.05     23.71 o
   1  -3  17      220.38      265.63     60.82 o
   2  -3  17      277.61      277.86     36.48 o
   3  -3  17     1040.16     1031.71     99.32 o
   4  -3  17       18.42        9.45     45.67 o
   5  -3  17       42.31       -8.66     52.76 o
   6  -3  17       63.15       70.08     68.51 o
  -8  -2  17       51.06       53.57     34.08 o
  -7  -2  17      233.15      208.98     42.70 o
  -6  -2  17      248.60      206.57     40.47 o
  -5  -2  17       75.05       52.07     30.32 o
  -4  -2  17       76.36       51.29     29.50 o
  -3  -2  17       74.80       50.74     29.70 o
  -2  -2  17      153.60      128.94     35.11 o
  -1  -2  17      733.80      732.19     71.05 o
   0  -2  17      102.94      163.22     38.59 o
   1  -2  17      537.20      545.49     54.33 o
   2  -2  17       69.79       74.90     29.30 o
   3  -2  17      129.87      204.90     49.38 o
   4  -2  17        4.45       69.30     52.76 o
   5  -2  17       83.82       27.56     59.85 o
   6  -2  17      152.28      122.84     75.60 o
  -8  -1  17      153.28      133.08     50.40 o
  -7  -1  17      344.07      238.60     61.42 o
  -6  -1  17      218.77      243.33     59.06 o
  -5  -1  17       22.79        0.79     29.14 o
  -4  -1  17      106.89      107.55     31.98 o
  -3  -1  17      150.94      111.64     35.04 o
  -2  -1  17      847.41      950.28     81.16 o
  -1  -1  17      177.94      178.22     39.86 o
   0  -1  17      179.87      153.91     37.88 o
   1  -1  17      346.73      349.68    101.19 o
   2  -1  17      138.14      147.13     68.09 o
   3  -1  17     2071.47     2357.88    149.65 o
   4  -1  17      175.65      229.15     69.30 o
   5  -1  17       55.64       89.77     61.42 o
   6  -1  17       96.58       89.77     66.93 o
  -8   0  17        6.54        0.79     34.65 o
  -7   0  17      216.18      215.76     58.27 o
  -6   0  17      758.34      662.26     93.71 o
  -5   0  17      114.07      129.14     44.10 o
  -4   0  17      385.98      512.37    128.75 o
  -3   0  17        0.45        7.17     24.22 o
  -2   0  17       10.02        9.81     24.91 o
  -1   0  17      991.44     1137.27     92.32 o
   0   0  17       85.85      120.32     61.82 o
   1   0  17      745.02      715.58     71.07 o
   2   0  17       68.40       46.20     29.72 o
   3   0  17      205.09      217.49     61.29 o
   4   0  17        5.48       -4.66     23.34 o
   5   0  17      384.08      407.12     92.92 o
   6   0  17      275.70      283.49     90.56 o
  -8   1  17      158.09      111.82     49.61 o
  -7   1  17      346.73      368.53     71.66 o
  -6   1  17      220.23      128.36     46.46 o
  -5   1  17       23.50       20.47     30.71 o
  -4   1  17      100.18       70.87     38.59 o
  -3   1  17      141.76      181.79     33.63 o
  -2   1  17      852.15      776.32     73.19 o
  -1   1  17      174.46      164.25     37.45 o
   0   1  17      180.78      189.16     38.72 o
   1   1  17      351.60      366.80     50.78 o
   2   1  17      137.90      148.04     37.88 o
   3   1  17     2072.76     2100.25    265.77 o
   4   1  17      174.23      186.82     42.36 o
   5   1  17       53.53      -48.04     48.04 o
   6   1  17       98.50       59.85     63.78 o
  -8   2  17       49.95       23.62     38.59 o
  -7   2  17      237.62      237.03     58.27 o
  -6   2  17      250.38      166.94     48.82 o
  -5   2  17       83.44      107.88     41.74 o
  -4   2  17       68.67       46.46     31.50 o
  -3   2  17       78.40       51.19     34.65 o
  -2   2  17      149.54       95.46     44.49 o
  -1   2  17      731.08      708.19    134.66 o
   0   2  17      107.97       79.81     31.24 o
   1   2  17      524.15      577.66     62.70 o
   2   2  17       68.79       60.99     33.86 o
   3   2  17      130.04       90.99     34.51 o
   4   2  17        3.46       12.17     26.77 o
   5   2  17       85.05       52.76     35.44 o
   6   2  17      154.75      140.17     73.23 o
  -8   3  17      479.24      436.25     79.53 o
  -7   3  17      388.12      353.57     68.51 o
  -6   3  17       48.77       21.26     33.86 o
  -5   3  17      189.00      103.95     44.89 o
  -4   3  17        4.16      -15.75     28.35 o
  -3   3  17        7.94       20.47     29.14 o
  -2   3  17      676.21      625.25     83.47 o
  -1   3  17      492.66      469.44     55.78 o
   0   3  17       80.58      122.52     32.62 o
   1   3  17      224.78      208.89     55.12 o
   2   3  17      279.90      301.50     64.57 o
   3   3  17     1041.95     1024.49    155.92 o
   4   3  17       22.63        1.13     27.73 o
   5   3  17       43.82       55.12     37.80 o
  -8   4  17      133.75      111.82     51.97 o
  -7   4  17      303.25      166.15     54.33 o
  -6   4  17       99.56       44.89     37.01 o
  -5   4  17      154.49      110.24     43.31 o
  -4   4  17       38.16       22.84     31.50 o
  -3   4  17       55.98       51.97     33.07 o
  -2   4  17      551.97      563.82     76.38 o
  -1   4  17      327.10      266.16     54.33 o
   0   4  17      636.23      573.27     79.53 o
   1   4  17      617.35      659.70     66.57 o
   2   4  17      227.04      134.48    109.85 o
   3   4  17       29.48       15.70     25.40 o
   4   4  17      121.33      135.67     38.74 o
   5   4  17       25.24       26.77     33.86 o
   6   4  17       67.36       62.21     40.95 o
  -8   5  17      402.54      237.81     63.00 o
  -7   5  17      177.42      118.91     48.82 o
  -6   5  17       26.85       49.61     38.59 o
  -5   5  17       30.54       72.45     36.22 o
  -4   5  17       66.58       17.32     29.92 o
  -3   5  17        4.00       -6.30     25.99 o
  -1   5  17      303.86      413.42     63.78 o
   0   5  17        6.02       44.10     30.71 o
   1   5  17       77.25       40.16     32.29 o
   3   5  17     1315.20     1475.71    125.99 o
   4   5  17       44.92      -13.39     27.56 o
   5   5  17      237.90      225.21     55.12 o
  -7   6  17       37.66       44.10     42.52 o
  -5   6  17      259.27      179.54     48.04 o
  -4   6  17      317.31      295.30     59.06 o
  -3   6  17      108.61       59.85     36.22 o
  -2   6  17      263.59      232.30     51.97 o
  -1   6  17       50.13       21.26     28.35 o
   0   6  17      446.85      407.91     65.36 o
   1   6  17      205.06      176.39     44.10 o
   2   6  17      293.98      267.74     51.97 o
   3   6  17       46.13       94.50     37.01 o
   4   6  17      162.61      164.58     47.25 o
   5   6  17       68.90       75.60     39.37 o
  -7   7  17      129.76      103.16     49.61 o
  -6   7  17      111.33      113.39     45.67 o
  -5   7  17       62.62       24.41     33.86 o
  -4   7  17      125.30       96.86     40.16 o
  -3   7  17        9.46        5.51     29.92 o
  -2   7  17      508.94      309.47     61.42 o
  -1   7  17       15.02        0.79     24.41 o
   0   7  17        5.18       36.22     29.92 o
   1   7  17      106.98       92.92     37.80 o
   2   7  17      329.12      299.24     58.27 o
   3   7  17      216.64      205.53     49.61 o
   4   7  17      190.28      175.60     48.82 o
  -6   8  17      271.64      151.19     48.82 o
  -5   8  17      150.59      117.33     40.95 o
  -4   8  17       80.35       44.89     35.44 o
  -3   8  17      138.97      119.69     40.95 o
  -2   8  17       32.72       19.69     29.92 o
  -1   8  17      210.27      114.18     42.52 o
   0   8  17      355.50      258.29     54.33 o
   1   8  17      251.29      257.50     55.12 o
   2   8  17      142.64       92.13     38.59 o
   3   8  17      135.10       66.15     38.59 o
   4   8  17       97.22      126.78     45.67 o
  -6   9  17       11.52       11.02     37.01 o
  -5   9  17       87.86       50.40     40.16 o
  -4   9  17       13.81       46.46     35.44 o
  -3   9  17      178.40      102.37     41.74 o
  -1   9  17      207.54      214.98     52.76 o
   0   9  17      107.00       29.92     29.92 o
   1   9  17      273.04      301.60     59.06 o
   2   9  17      136.78      126.78     41.74 o
   3   9  17       47.33      -14.96     29.92 o
  -5  10  17      122.20       40.16     41.74 o
  -4  10  17       64.82       23.86     30.86 o
  -3  10  17       72.71       46.47     33.67 o
  -2  10  17       36.34       86.62     39.37 o
  -1  10  17      584.78      660.68     86.62 o
   1  10  17      807.82      934.72    113.39 o
   2  10  17       25.41       -0.79     31.50 o
  -3  11  17       87.82       98.62    100.01 o
  -2  11  17      127.39      107.10     43.31 o
  -1  11  17      276.06      166.15     50.40 o
   0  11  17      157.01       21.26     34.65 o
   1  11  17      147.49      171.67     50.40 o
  -3 -10  18      404.03      469.89     72.52 o
  -2 -10  18      159.01      177.33     29.50 o
  -1 -10  18       38.11       52.30     22.05 o
   0 -10  18      279.41      349.78     37.29 o
   1 -10  18        6.83       25.71     34.25 o
  -5  -9  18        1.38       57.83     38.48 o
  -4  -9  18       85.63       86.31     36.89 o
  -3  -9  18      536.59      642.64     63.27 o
  -2  -9  18      423.84      526.56     46.22 o
  -1  -9  18      352.25      387.60     42.84 o
   0  -9  18      121.92      152.64     32.82 o
   1  -9  18        8.22       63.78     23.62 o
   2  -9  18       38.22       78.57     49.61 o
  -6  -8  18       43.48       59.75     41.74 o
  -5  -8  18      185.59      161.17     45.59 o
  -4  -8  18      145.92      198.78     44.48 o
  -3  -8  18      168.82      141.82     28.94 o
  -2  -8  18      121.32      173.04     25.72 o
  -1  -8  18       95.88       91.50     26.21 o
   0  -8  18       83.15      144.16     23.56 o
   1  -8  18       33.64       14.70     40.59 o
   2  -8  18       28.07        7.87     31.50 o
   3  -8  18       15.71       57.48     41.74 o
  -6  -7  18      196.59      159.84     46.17 o
  -5  -7  18       15.58        1.61     42.52 o
  -4  -7  18       23.44       30.74     32.30 o
  -3  -7  18      112.28      152.90     30.35 o
  -2  -7  18      235.48      271.53     35.69 o
  -1  -7  18      320.53      333.39     38.84 o
   0  -7  18       68.04       98.14     20.35 o
   1  -7  18       28.34       24.21     35.83 o
   2  -7  18       93.06      114.97     43.31 o
   3  -7  18      313.13      244.11     59.85 o
   4  -7  18      129.25      125.99     55.91 o
  -7  -6  18       43.39       64.00     39.32 o
  -6  -6  18      175.21      165.19     43.82 o
  -5  -6  18      114.18      142.93     32.79 o
  -4  -6  18      149.35      137.36     30.60 o
  -3  -6  18       45.98       45.00     23.67 o
  -2  -6  18       61.16       50.48     21.69 o
  -1  -6  18      148.37      154.14     27.69 o
   0  -6  18      179.12      140.02     41.98 o
   1  -6  18      881.53      916.40     81.11 o
   2  -6  18      336.10      403.68     58.42 o
   3  -6  18      172.91      186.63     55.91 o
   4  -6  18      138.49      171.67     61.42 o
  -7  -5  18       51.88       30.39     36.77 o
[truncated: 39,351 more chars]
